# Supplementary material for: Multidimensional Machine Learning for Assessing Parameters Associated With COVID-19 in Vietnam: Validation Study
Source: JMIR Form Res. 2023 Feb 16;7:e42895. doi: 10.2196/42895 (PMC9937111; doi:10.2196/42895)
Supplement: Multimedia Appendix 2 [file formative_v7i1e42895_app2.xlsx]

## Sheet: Rdatafirst2173patients
Multimedia Appendix 2. Pearson correlation test (r values) in the 2173 COVID-19 patients.
	ABO_Rh	Age	Gender	Severity_of_Covid19	Covid19_vaccin	Urobilinogen	Unrinary_Creatinin	Urea	Urinary_Glucose	Cetone	Leucocytes	pH	Specific_Gravity	SI_of_Xray	Ejection_Fraction	Lactate	Fibrinogen	Percentage_of_Monocytes	Quantity_of_Monocytes	Mean_Corpuscular_volume	Mean_Corpuscular_hemoglobin	Mean_Corpuscular_hemoglobin_concentration	Quantity_of_Lymphocytes	Percentage_of_Eostrophils	Quantity_of_Basophils	Percentage_of_Basophils	Red_blood_cell_count	White_blood_cell_count	Hemoglobin	Ratio_of_Lymphocytes	Quantity_of_Neutrophils	Percentage_of_Neutrophils	Hematocrit	Beta_adrenergic_blockers	anion_HCO3	anion_Cl	ion_K	ion_Na	pCO2	FiO2	International_normalized_ratio	Time_of_Prothrombin	Ratio_of_Prothrombin	Ddimer	Time_of_aPTT	Ratio_of_aPTT	Total_Protein	Protein_of_pleural_fluid	Protein_of_cerebrospinal_fluid
ABO_Rh	1	0.0374158	0.0516194	-0.168277	0.117224	-0.202324	NA	-0.161261	-0.232393	-0.0162595	-0.231604	-0.032769	-0.229378	-0.0353725	-0.186561	0.0355546	-0.10564	0.0934741	0.0699515	-0.140781	-0.0365525	-0.138352	0.0217929	NA	0.0854443	0.00619035	0.0251803	-0.0361906	0.00876128	0.0327346	-0.0171661	-0.0547478	-0.038181	0.0296603	0.0368393	0.00511521	-0.116182	0.072934	-0.0467635	0.00911007	-0.0824825	-0.098297	0.0762094	0.0702226	-0.00384489	-0.00598133	NA	-0.132235	NA
Age	0.0374158	1	0.0337806	0.453548	-0.197946	-0.0600111	-0.24408	0.339646	-0.0345749	-0.202321	0.18096	0.110984	-0.00026608	0.237035	0.10089	-0.0187327	0.21388	-0.127361	-0.0450118	0.1456	-0.0194881	0.0150325	-0.276877	-0.144071	-0.00423779	-0.025543	-0.290501	0.0565862	-0.266719	-0.299412	0.144712	0.279964	-0.0276837	0.000921602	-0.0245816	-0.0913695	0.0203175	-0.120452	-0.101422	-0.0135311	0.00327694	-0.000422588	-0.0401541	0.16515	0.00378937	0.0351458	0.987898	-0.00944657	-0.0462044
Gender	0.0516194	0.0337806	1	-0.0457011	-0.170632	0.163699	-0.386352	-0.116895	0.0925724	-0.0574386	0.175679	0.0319761	-0.00464927	-0.0509061	0.157222	-0.03429	-0.0930334	-0.0600529	-0.117051	-0.0559059	0.0235892	-0.0566204	0.0323941	-0.648824	-0.0326024	-0.0452224	-0.196326	-0.032653	-0.32564	0.0930544	-0.0953532	-0.0574177	0.0185564	0.011194	0.0162893	0.0460603	-0.0591723	0.0360743	-0.0837481	0.0200487	-0.0209324	0.00613234	-0.00884261	-0.0454459	-0.0207243	-0.0712616	NA	0.248511	-0.418568
Severity_of_Covid19	-0.168277	0.453548	-0.0457011	1	-0.259588	-0.1447	0.22772	0.427987	-0.0837606	-0.133765	-0.317039	-0.185491	0.234746	0.70892	0.0863555	0.0730912	0.334131	-0.377016	-0.0903671	0.0665803	-0.074957	-0.0245429	-0.368085	-0.131731	0.0676031	-0.155053	-0.181505	0.233967	-0.180535	-0.485317	0.495437	0.521836	-0.0446293	-0.185636	-0.0896002	-0.0126812	0.0830931	-0.0802174	0.229322	0.0664229	0.0845499	0.0845719	-0.0636639	0.315285	0.159983	0.130701	-1	0.116511	0.292872
Covid19_vaccin	0.117224	-0.197946	-0.170632	-0.259588	1	NA	0.768742	-0.0685683	-0.0950389	0.0849047	0.148476	-0.158204	-0.140477	-0.197582	0.13212	0.0783917	-0.0359376	0.0162963	0.11489	0.10461	0.00594922	0.00535753	0.148272	NA	0.0210658	0.000566519	-0.0186843	0.04825	0.117047	0.0297546	0.0362155	-0.0524959	0.0408911	0.0173374	0.060712	0.0274809	0.0510067	0.0607796	0.172683	0.0665158	-0.0176666	-0.0385337	0.0569898	-0.120757	0.0462251	0.102251	-1	0.264439	NA
Urobilinogen	-0.202324	-0.0600111	0.163699	-0.1447	NA	1	NA	0.036324	0.138795	0.128535	0.0789192	-0.167155	-0.197221	0.136238	NA	0.0466092	0.210773	-0.00940797	0.131188	0.24991	0.29034	0.139558	-0.00896525	NA	0.0697121	-0.0391932	-0.122732	0.148111	0.0427357	-0.101348	0.170247	0.11627	0.0114141	0.00141882	0.0283145	-0.163886	0.0238881	-0.151996	0.119291	NA	0.051249	0.0573388	-0.0293308	-0.302789	-0.0103507	-0.0732561	NA	NA	NA
Unrinary_Creatinin	NA	-0.24408	-0.386352	0.22772	0.768742	NA	1	-0.991309	NA	NA	NA	NA	NA	-0.259495	NA	NA	0.416922	-0.409525	0.282406	-0.0293377	-0.118932	0.0387213	0.265022	NA	0.414675	0.212586	0.88004	0.628594	0.903496	-0.149216	0.551492	0.176817	0.853201	NA	NA	0.77925	0.62419	0.89268	NA	NA	0.542057	0.517164	-0.501802	0.391668	-1	-1	NA	NA	NA
Urea	-0.161261	0.339646	-0.116895	0.427987	-0.0685683	0.036324	-0.991309	1	0.00493659	-0.153366	-0.154567	-0.227693	-0.0323534	0.274983	-0.462158	0.118375	0.154223	-0.188141	0.00780083	0.133154	-0.0415922	-0.0540128	-0.218236	-0.166036	0.0732002	-0.0592486	-0.221907	0.157066	-0.176649	-0.290904	0.332202	0.291284	-0.0379936	-0.364182	-0.371492	0.171683	0.159748	0.125474	-0.0449372	0.0368853	0.0810077	0.0379365	-0.059634	0.251571	0.231827	0.221458	0.294271	-0.363527	-0.0170317
Urinary_Glucose	-0.232393	-0.0345749	0.0925724	-0.0837606	-0.0950389	0.138795	NA	0.00493659	1	0.352222	-0.0929097	0.0698645	0.195617	-0.021686	0.107473	0.145121	0.0960427	-0.105722	-0.0713655	-0.248069	-0.165913	0.092102	0.0558486	NA	-0.101086	-0.116634	0.321975	-0.0229434	0.191547	0.0143732	0.00244366	0.0296671	0.227817	-0.0124263	-0.0739918	-0.247147	0.185203	-0.111302	-0.24825	0.0831836	0.0314908	0.0585103	-0.201232	-0.237333	0.0310103	0.202961	NA	-0.919755	NA
Cetone	-0.0162595	-0.202321	-0.0574386	-0.133765	0.0849047	0.128535	NA	-0.153366	0.352222	1	0.0249528	-0.252813	0.420643	0.0877467	-0.425535	-0.00525531	0.0146942	0.177675	0.263726	0.07815	0.0127813	-0.240922	0.0340899	NA	-0.0355492	-0.0812602	0.26115	0.134154	0.282229	-0.0767643	0.157333	-0.0110112	0.390808	-0.140849	-0.359914	-0.0328154	-0.0585529	0.127175	-0.308019	0.0812765	0.0527264	0.060314	-0.155051	-0.138003	-0.00875937	0.126171	NA	-0.49469	NA
Leucocytes	-0.231604	0.18096	0.175679	-0.317039	0.148476	0.0789192	NA	-0.154567	-0.0929097	0.0249528	1	-0.00100435	-0.305373	-0.287882	0.547834	-0.129283	-0.150319	0.0956958	-0.0179884	-0.240144	-0.223966	-0.0812443	0.317046	NA	-0.0757971	-0.0689847	0.0263909	-0.167327	-0.0616103	0.390329	-0.19657	-0.332341	-0.0841545	-0.0213401	-0.0214944	0.0587031	-0.062483	0.032253	-0.112554	NA	-0.0801505	-0.0772843	0.0103157	0.0566113	-0.141726	-0.101066	NA	0.42011	NA
pH	-0.032769	0.110984	0.0319761	-0.185491	-0.158204	-0.167155	NA	-0.227693	0.0698645	-0.252813	-0.00100435	1	-0.00724636	-0.115494	0.0348347	-0.105816	0.0236242	0.0910924	-0.117431	-0.0504694	0.0263556	0.124396	-0.000233796	0.654673	-0.19931	-0.0170222	0.0518515	-0.115824	0.064835	0.133987	-0.263181	-0.133922	0.0341702	0.289118	0.22497	-0.151771	-0.156591	-0.0713135	-0.15522	0.0172913	-0.0449746	-0.0257086	0.00999857	-0.106806	-0.151916	-0.0784911	-0.961032	0.135338	-0.812153
Specific_Gravity	-0.229378	-0.00026608	-0.00464927	0.234746	-0.140477	-0.197221	NA	-0.0323534	0.195617	0.420643	-0.305373	-0.00724636	1	0.184108	-0.142958	-0.00687185	0.0788039	-0.084293	-0.0669905	0.00247301	0.0123067	0.0275381	-0.126431	NA	-0.0314741	-0.00700905	0.155101	-0.0113297	0.131444	-0.093499	0.0139614	0.105357	0.148993	0.110349	0.0215661	-0.00135955	-0.0394177	0.0474922	-0.0724702	-0.00472551	-0.0873887	-0.0541854	0.0662773	-0.0226319	-0.118085	-0.0952721	NA	0.440186	NA
SI_of_Xray	-0.0353725	0.237035	-0.0509061	0.70892	-0.197582	0.136238	-0.259495	0.274983	-0.021686	0.0877467	-0.287882	-0.115494	0.184108	1	0.0530679	0.0456711	0.294964	-0.402866	-0.127676	0.0202735	-0.0542285	0.02447	-0.347493	-0.396318	0.0324445	-0.149248	-0.0937274	0.326313	-0.0503178	-0.438809	0.414767	0.479469	-0.0409332	-0.0808298	-0.0165286	-0.0508893	0.0639903	-0.0822141	0.164974	0.0349382	0.0836371	0.08063	-0.066641	0.206919	0.0932263	0.0455636	-0.984246	0.259945	-0.0807225
Ejection_Fraction	-0.186561	0.10089	0.157222	0.0863555	0.13212	NA	NA	-0.462158	0.107473	-0.425535	0.547834	0.0348347	-0.142958	0.0530679	1	-0.140584	0.0891879	-0.281872	-0.137904	-0.216638	-0.0310665	0.0560201	-0.0512706	NA	-0.101693	-0.144499	-0.0720517	0.135217	-0.123701	-0.139152	0.179549	0.148658	-0.158578	0.245135	0.305914	0.106734	0.0100986	0.0305152	-0.0863271	-0.133165	-0.161461	-0.15052	-0.0229366	-0.00707133	-0.154231	-0.111893	NA	0.658666	NA
Lactate	0.0355546	-0.0187327	-0.03429	0.0730912	0.0783917	0.0466092	NA	0.118375	0.145121	-0.00525531	-0.129283	-0.105816	-0.00687185	0.0456711	-0.140584	1	-0.114138	-0.0971782	0.0685174	0.221155	0.078351	-0.117462	0.109217	-0.0668922	0.0960137	0.0213839	-0.128895	0.106817	0.0766277	-0.0668202	0.155768	0.0717058	-0.0606017	-0.263808	-0.211722	0.0865003	-0.017767	0.152712	0.127849	0.0173886	0.17706	0.140187	-0.0951657	0.0817192	0.393737	0.530355	0.987898	-0.100958	0.417831
Fibrinogen	-0.10564	0.21388	-0.0930334	0.334131	-0.0359376	0.210773	0.416922	0.154223	0.0960427	0.0146942	-0.150319	0.0236242	0.0788039	0.294964	0.0891879	-0.114138	1	-0.271891	-0.0733025	-0.0170753	-0.025129	0.0676072	-0.260823	-0.0678327	0.00913693	-0.104574	-0.0349711	0.150953	-0.0403189	-0.360477	0.329888	0.38616	-0.028891	0.104818	0.103141	-0.166679	0.0967932	-0.11775	0.0962476	-0.0599213	-0.12885	-0.121403	-0.0541511	-0.00192703	-0.149816	-0.0912097	0.725519	0.429108	-0.734804
Percentage_of_Monocytes	0.0934741	-0.127361	-0.0600529	-0.377016	0.0162963	-0.00940797	-0.409525	-0.188141	-0.105722	0.177675	0.0956958	0.0910924	-0.084293	-0.402866	-0.281872	-0.0971782	-0.271891	1	0.543294	-0.012781	0.104463	0.0726216	0.20219	0.729334	0.0808959	0.374819	0.123706	-0.240053	0.113743	0.397473	-0.420766	-0.587704	0.140192	0.0931791	0.071459	-0.0632103	-0.0343558	-0.0442061	-0.0356953	-0.0299322	-0.0698084	-0.076535	0.0624719	-0.166016	-0.122062	-0.0932813	-0.992917	-0.188913	-0.146983
Quantity_of_Monocytes	0.0699515	-0.0450118	-0.117051	-0.0903671	0.11489	0.131188	0.282406	0.00780083	-0.0713655	0.263726	-0.0179884	-0.117431	-0.0669905	-0.127676	-0.137904	0.0685174	-0.0733025	0.543294	1	0.0436267	0.0291177	-0.0214992	0.241822	0.863737	0.293768	0.228416	0.100877	0.358838	0.117618	-0.0670401	0.265142	-0.13362	-0.00246695	-0.0290265	-0.0262343	-0.0183013	0.00874437	0.00019142	0.0594963	0.00736433	-0.0100416	0.0167165	-0.00749568	-0.0292889	-0.0649407	-0.0506546	-0.998898	-0.0326309	0.0639617
Mean_Corpuscular_volume	-0.140781	0.1456	-0.0559059	0.0665803	0.10461	0.24991	-0.0293377	0.133154	-0.248069	0.07815	-0.240144	-0.0504694	0.00247301	0.0202735	-0.216638	0.221155	-0.0170753	-0.012781	0.0436267	1	0.0599701	0.0090982	-0.0465785	-0.081629	0.0661845	0.029724	-0.42002	0.0459	0.0843023	-0.0605464	0.0652537	0.0323044	0.00993946	-0.12267	-0.123193	0.0634666	-0.0521221	0.0279276	0.0050204	0.0343516	0.00127639	0.00565564	-0.0953326	0.0469456	0.105133	0.102769	-0.935663	0.112166	0.461636
Mean_Corpuscular_hemoglobin	-0.0365525	-0.0194881	0.0235892	-0.074957	0.00594922	0.29034	-0.118932	-0.0415922	-0.165913	0.0127813	-0.223966	0.0263556	0.0123067	-0.0542285	-0.0310665	0.078351	-0.025129	0.104463	0.0291177	0.0599701	1	0.0397335	0.0221559	0.104903	0.00293856	0.0234537	0.00402276	-0.0193364	0.0436256	0.0503413	-0.0447287	-0.107886	0.257825	-0.00863912	-0.0431724	0.0216821	-0.0110885	0.0185836	-0.0345372	0.000182303	-0.0470296	-0.0413638	0.0202164	-0.0374081	-0.05404	-0.0544753	0.359623	0.143461	0.548466
Mean_Corpuscular_hemoglobin_concentration	-0.138352	0.0150325	-0.0566204	-0.0245429	0.00535753	0.139558	0.0387213	-0.0540128	0.092102	-0.240922	-0.0812443	0.124396	0.0275381	0.02447	0.0560201	-0.117462	0.0676072	0.0726216	-0.0214992	0.0090982	0.0397335	1	0.0104925	0.182901	-0.0156465	0.0172737	0.0183701	-0.0529776	0.120006	0.0518952	-0.036925	0.0600221	0.00702181	0.114563	-0.00453853	-0.127459	-0.0289851	-0.0807529	-0.137864	-0.0277616	-0.0183486	-0.0164193	-0.0478677	-0.0544307	-0.121865	-0.169647	0.552063	0.0603815	0.454689
Quantity_of_Lymphocytes	0.0217929	-0.276877	0.0323941	-0.368085	0.148272	-0.00896525	0.265022	-0.218236	0.0558486	0.0340899	0.317046	-0.000233796	-0.126431	-0.347493	-0.0512706	0.109217	-0.260823	0.20219	0.241822	-0.0465785	0.0221559	0.0104925	1	0.634057	0.123807	0.17579	0.169463	0.0313141	0.163036	0.722358	-0.208708	-0.663218	-0.012501	-0.0746628	-0.0524425	0.0735664	-0.0186617	0.10773	0.0101735	-0.0397519	-0.0364978	-0.0484417	0.0438414	-0.157777	-0.0119587	0.0272921	-0.482724	-0.337731	-0.0283599
Percentage_of_Eostrophils	NA	-0.144071	-0.648824	-0.131731	NA	NA	NA	-0.166036	NA	NA	NA	0.654673	NA	-0.396318	NA	-0.0668922	-0.0678327	0.729334	0.863737	-0.081629	0.104903	0.182901	0.634057	1	-0.459107	-0.37063	-0.161377	-0.401212	-0.185624	0.661903	-0.319294	-0.210899	-0.136611	0.96862	-0.748426	-0.110223	0.0845826	-0.0908535	-0.68797	NA	NA	NA	NA	-0.145359	NA	NA	NA	NA	NA
Quantity_of_Basophils	0.0854443	-0.00423779	-0.0326024	0.0676031	0.0210658	0.0697121	0.414675	0.0732002	-0.101086	-0.0355492	-0.0757971	-0.19931	-0.0314741	0.0324445	-0.101693	0.0960137	0.00913693	0.0808959	0.293768	0.0661845	0.00293856	-0.0156465	0.123807	-0.459107	1	0.549821	-0.0160123	0.126348	0.0407823	-0.0445643	0.199924	-0.0163728	0.00900438	-0.031314	-0.0056587	-0.00213715	0.00651191	0.010993	0.104652	-0.00100055	0.0581082	0.0113819	-0.0292341	0.0503282	0.134995	0.0122758	-0.987898	-0.134383	0.826873
Percentage_of_Basophils	0.00619035	-0.025543	-0.0452224	-0.155053	0.000566519	-0.0391932	0.212586	-0.0592486	-0.116634	-0.0812602	-0.0689847	-0.0170222	-0.00700905	-0.149248	-0.144499	0.0213839	-0.104574	0.374819	0.228416	0.029724	0.0234537	0.0172737	0.17579	-0.37063	0.549821	1	0.124006	-0.108559	0.140223	0.228477	-0.216448	-0.360619	0.00721624	0.0403028	0.0489064	-0.0465123	-0.00138115	-0.0117485	0.102186	-0.00557193	-0.0361355	-0.0497664	0.0139608	-0.0599334	0.00128099	0.00352229	-0.987898	-0.32684	0.543486
Red_blood_cell_count	0.0251803	-0.290501	-0.196326	-0.181505	-0.0186843	-0.122732	0.88004	-0.221907	0.321975	0.26115	0.0263909	0.0518515	0.155101	-0.0937274	-0.0720517	-0.128895	-0.0349711	0.123706	0.100877	-0.42002	0.00402276	0.0183701	0.169463	-0.161377	-0.0160123	0.124006	1	-0.0799418	0.763752	0.114091	-0.0800784	-0.123806	0.0541682	0.227978	0.107379	-0.00142981	0.0121548	0.0948453	0.058155	0.00184798	-0.0923436	-0.111455	0.0542656	-0.178532	-0.212893	-0.231906	-0.413397	0.0346367	-0.219518
White_blood_cell_count	-0.0361906	0.0565862	-0.032653	0.233967	0.04825	0.148111	0.628594	0.157066	-0.0229434	0.134154	-0.167327	-0.115824	-0.0113297	0.326313	0.135217	0.106817	0.150953	-0.240053	0.358838	0.0459	-0.0193364	-0.0529776	0.0313141	-0.401212	0.126348	-0.108559	-0.0799418	1	-0.0167202	-0.307724	0.704855	0.247265	-0.0111739	-0.0860163	-0.0446701	0.0566674	0.0238539	0.0499621	0.109096	0.0142634	0.0877973	0.141477	-0.101762	0.133476	0.0846699	0.0298125	-0.905662	0.190834	0.541428
Hemoglobin	0.00876128	-0.266719	-0.32564	-0.180535	0.117047	0.0427357	0.903496	-0.176649	0.191547	0.282229	-0.0616103	0.064835	0.131444	-0.0503178	-0.123701	0.0766277	-0.0403189	0.113743	0.117618	0.0843023	0.0436256	0.120006	0.163036	-0.185624	0.0407823	0.140223	0.763752	-0.0167202	1	0.0934123	-0.0479479	-0.110338	0.0209598	0.223725	0.0829723	-0.00670198	-0.0365167	0.0954553	0.0833268	0.00589782	-0.0677234	-0.103796	0.0843833	-0.179982	-0.176778	-0.158025	-0.476271	-0.0305278	0.245766
Ratio_of_Lymphocytes	0.0327346	-0.299412	0.0930544	-0.485317	0.0297546	-0.101348	-0.149216	-0.290904	0.0143732	-0.0767643	0.390329	0.133987	-0.093499	-0.438809	-0.139152	-0.0668202	-0.360477	0.397473	-0.0670401	-0.0605464	0.0503413	0.0518952	0.722358	0.661903	-0.0445643	0.228477	0.114091	-0.307724	0.0934123	1	-0.615276	-0.942175	0.0143302	0.0444292	0.0266612	0.0509688	-0.0434603	0.0655188	-0.0836544	-0.0473078	-0.0803339	-0.0964886	0.0941394	-0.199826	-0.0611385	-0.0220506	-0.386849	-0.459918	-0.243758
Quantity_of_Neutrophils	-0.0171661	0.144712	-0.0953532	0.495437	0.0362155	0.170247	0.551492	0.332202	0.00244366	0.157333	-0.19657	-0.263181	0.0139614	0.414767	0.179549	0.155768	0.329888	-0.420766	0.265142	0.0652537	-0.0447287	-0.036925	-0.208708	-0.319294	0.199924	-0.216448	-0.0800784	0.704855	-0.0479479	-0.615276	1	0.610682	-0.013067	-0.124457	-0.092744	0.0660637	0.0510636	0.0502979	0.167561	0.0362406	0.1083	0.162456	-0.11777	0.280463	0.0831578	0.036736	-0.442849	0.233784	0.503098
Percentage_of_Neutrophils	-0.0547478	0.279964	-0.0574177	0.521836	-0.0524959	0.11627	0.176817	0.291284	0.0296671	-0.0110112	-0.332341	-0.133922	0.105357	0.479469	0.148658	0.0717058	0.38616	-0.587704	-0.13362	0.0323044	-0.107886	0.0600221	-0.663218	-0.210899	-0.0163728	-0.360619	-0.123806	0.247265	-0.110338	-0.942175	0.610682	1	-0.0879716	-0.0578699	-0.0417528	-0.0340851	0.0444204	-0.0488778	0.0706207	0.0477992	0.103606	0.116937	-0.106063	0.208498	0.0886427	0.0476969	0.85108	0.405058	0.164762
Hematocrit	-0.038181	-0.0276837	0.0185564	-0.0446293	0.0408911	0.0114141	0.853201	-0.0379936	0.227817	0.390808	-0.0841545	0.0341702	0.148993	-0.0409332	-0.158578	-0.0606017	-0.028891	0.140192	-0.00246695	0.00993946	0.257825	0.00702181	-0.012501	-0.136611	0.00900438	0.00721624	0.0541682	-0.0111739	0.0209598	0.0143302	-0.013067	-0.0879716	1	0.207885	0.0683434	0.0118864	0.00130654	0.0179874	0.0669181	0.0214697	-0.0995293	-0.116737	0.015092	-0.0239253	-0.191533	-0.238985	-0.492752	0.0854064	0.137564
Beta_adrenergic_blockers	0.0296603	0.000921602	0.011194	-0.185636	0.0173374	0.00141882	NA	-0.364182	-0.0124263	-0.140849	-0.0213401	0.289118	0.110349	-0.0808298	0.245135	-0.263808	0.104818	0.0931791	-0.0290265	-0.12267	-0.00863912	0.114563	-0.0746628	0.96862	-0.031314	0.0403028	0.227978	-0.0860163	0.223725	0.0444292	-0.124457	-0.0578699	0.207885	1	0.796693	-0.270919	-0.0953416	-0.106339	0.237768	-0.181195	-0.0798011	-0.0569132	0.0180974	-0.159192	-0.355748	-0.366628	-0.263192	0.347543	0.935288
anion_HCO3	0.0368393	-0.0245816	0.0162893	-0.0896002	0.060712	0.0283145	NA	-0.371492	-0.0739918	-0.359914	-0.0214944	0.22497	0.0215661	-0.0165286	0.305914	-0.211722	0.103141	0.071459	-0.0262343	-0.123193	-0.0431724	-0.00453853	-0.0524425	-0.748426	-0.0056587	0.0489064	0.107379	-0.0446701	0.0829723	0.0266612	-0.092744	-0.0417528	0.0683434	0.796693	1	-0.252385	-0.0591553	-0.0622698	0.588134	-0.0126437	-0.0513507	-0.0124031	0.00338201	-0.0495677	-0.238438	-0.212977	-0.0786919	0.294367	0.890359
anion_Cl	0.00511521	-0.0913695	0.0460603	-0.0126812	0.0274809	-0.163886	0.77925	0.171683	-0.247147	-0.0328154	0.0587031	-0.151771	-0.00135955	-0.0508893	0.106734	0.0865003	-0.166679	-0.0632103	-0.0183013	0.0634666	0.0216821	-0.127459	0.0735664	-0.110223	-0.00213715	-0.0465123	-0.00142981	0.0566674	-0.00670198	0.0509688	0.0660637	-0.0340851	0.0118864	-0.270919	-0.252385	1	0.021998	0.887889	-0.0216053	0.0539931	0.0558519	0.0525007	-0.0247274	0.077648	0.102973	0.105179	-0.777992	-0.209729	-0.749729
ion_K	-0.116182	0.0203175	-0.0591723	0.0830931	0.0510067	0.0238881	0.62419	0.159748	0.185203	-0.0585529	-0.062483	-0.156591	-0.0394177	0.0639903	0.0100986	-0.017767	0.0967932	-0.0343558	0.00874437	-0.0521221	-0.0110885	-0.0289851	-0.0186617	0.0845826	0.00651191	-0.00138115	0.0121548	0.0238539	-0.0365167	-0.0434603	0.0510636	0.0444204	0.00130654	-0.0953416	-0.0591553	0.021998	1	0.010685	0.0635985	-0.00135518	0.0837348	0.0674349	-0.059473	0.0157437	0.203913	0.228947	-1	-0.12059	-0.884906
ion_Na	0.072934	-0.120452	0.0360743	-0.0802174	0.0607796	-0.151996	0.89268	0.125474	-0.111302	0.127175	0.032253	-0.0713135	0.0474922	-0.0822141	0.0305152	0.152712	-0.11775	-0.0442061	0.00019142	0.0279276	0.0185836	-0.0807529	0.10773	-0.0908535	0.010993	-0.0117485	0.0948453	0.0499621	0.0954553	0.0655188	0.0502979	-0.0488778	0.0179874	-0.106339	-0.0622698	0.887889	0.010685	1	0.086402	0.0451194	0.0369402	0.0351005	-0.0478086	0.010225	0.0564581	0.0822503	-0.600437	-0.00216702	-0.244779
pCO2	-0.0467635	-0.101422	-0.0837481	0.229322	0.172683	0.119291	NA	-0.0449372	-0.24825	-0.308019	-0.112554	-0.15522	-0.0724702	0.164974	-0.0863271	0.127849	0.0962476	-0.0356953	0.0594963	0.0050204	-0.0345372	-0.137864	0.0101735	-0.68797	0.104652	0.102186	0.058155	0.109096	0.0833268	-0.0836544	0.167561	0.0706207	0.0669181	0.237768	0.588134	-0.0216053	0.0635985	0.086402	1	0.0204235	0.0383257	0.0287195	-0.0137444	0.143158	-0.0103024	0.0190728	0.315519	0.251252	0.905299
FiO2	0.00911007	-0.0135311	0.0200487	0.0664229	0.0665158	NA	NA	0.0368853	0.0831836	0.0812765	NA	0.0172913	-0.00472551	0.0349382	-0.133165	0.0173886	-0.0599213	-0.0299322	0.00736433	0.0343516	0.000182303	-0.0277616	-0.0397519	NA	-0.00100055	-0.00557193	0.00184798	0.0142634	0.00589782	-0.0473078	0.0362406	0.0477992	0.0214697	-0.181195	-0.0126437	0.0539931	-0.00135518	0.0451194	0.0204235	1	-0.00106391	-0.00182795	-0.012836	-0.033617	0.0830789	0.117173	NA	NA	NA
International_normalized_ratio	-0.0824825	0.00327694	-0.0209324	0.0845499	-0.0176666	0.051249	0.542057	0.0810077	0.0314908	0.0527264	-0.0801505	-0.0449746	-0.0873887	0.0836371	-0.161461	0.17706	-0.12885	-0.0698084	-0.0100416	0.00127639	-0.0470296	-0.0183486	-0.0364978	NA	0.0581082	-0.0361355	-0.0923436	0.0877973	-0.0677234	-0.0803339	0.1083	0.103606	-0.0995293	-0.0798011	-0.0513507	0.0558519	0.0837348	0.0369402	0.0383257	-0.00106391	1	0.780727	-0.454516	0.156515	0.491167	0.387595	NA	-0.229076	0.302214
Time_of_Prothrombin	-0.098297	-0.000422588	0.00613234	0.0845719	-0.0385337	0.0573388	0.517164	0.0379365	0.0585103	0.060314	-0.0772843	-0.0257086	-0.0541854	0.08063	-0.15052	0.140187	-0.121403	-0.076535	0.0167165	0.00565564	-0.0413638	-0.0164193	-0.0484417	NA	0.0113819	-0.0497664	-0.111455	0.141477	-0.103796	-0.0964886	0.162456	0.116937	-0.116737	-0.0569132	-0.0124031	0.0525007	0.0674349	0.0351005	0.0287195	-0.00182795	0.780727	1	-0.422528	0.215482	0.483136	0.311834	NA	-0.216003	0.338335
Ratio_of_Prothrombin	0.0762094	-0.0401541	-0.00884261	-0.0636639	0.0569898	-0.0293308	-0.501802	-0.059634	-0.201232	-0.155051	0.0103157	0.00999857	0.0662773	-0.066641	-0.0229366	-0.0951657	-0.0541511	0.0624719	-0.00749568	-0.0953326	0.0202164	-0.0478677	0.0438414	NA	-0.0292341	0.0139608	0.0542656	-0.101762	0.0843833	0.0941394	-0.11777	-0.106063	0.015092	0.0180974	0.00338201	-0.0247274	-0.059473	-0.0478086	-0.0137444	-0.012836	-0.454516	-0.422528	1	-0.114827	-0.202745	-0.194514	NA	-0.0391042	-0.404517
Ddimer	0.0702226	0.16515	-0.0454459	0.315285	-0.120757	-0.302789	0.391668	0.251571	-0.237333	-0.138003	0.0566113	-0.106806	-0.0226319	0.206919	-0.00707133	0.0817192	-0.00192703	-0.166016	-0.0292889	0.0469456	-0.0374081	-0.0544307	-0.157777	-0.145359	0.0503282	-0.0599334	-0.178532	0.133476	-0.179982	-0.199826	0.280463	0.208498	-0.0239253	-0.159192	-0.0495677	0.077648	0.0157437	0.010225	0.143158	-0.033617	0.156515	0.215482	-0.114827	1	0.103601	0.0558774	0.330319	-0.0929847	0.491663
Time_of_aPTT	-0.00384489	0.00378937	-0.0207243	0.159983	0.0462251	-0.0103507	-1	0.231827	0.0310103	-0.00875937	-0.141726	-0.151916	-0.118085	0.0932263	-0.154231	0.393737	-0.149816	-0.122062	-0.0649407	0.105133	-0.05404	-0.121865	-0.0119587	NA	0.134995	0.00128099	-0.212893	0.0846699	-0.176778	-0.0611385	0.0831578	0.0886427	-0.191533	-0.355748	-0.238438	0.102973	0.203913	0.0564581	-0.0103024	0.0830789	0.491167	0.483136	-0.202745	0.103601	1	0.797458	NA	-0.373605	-1
Ratio_of_aPTT	-0.00598133	0.0351458	-0.0712616	0.130701	0.102251	-0.0732561	-1	0.221458	0.202961	0.126171	-0.101066	-0.0784911	-0.0952721	0.0455636	-0.111893	0.530355	-0.0912097	-0.0932813	-0.0506546	0.102769	-0.0544753	-0.169647	0.0272921	NA	0.0122758	0.00352229	-0.231906	0.0298125	-0.158025	-0.0220506	0.036736	0.0476969	-0.238985	-0.366628	-0.212977	0.105179	0.228947	0.0822503	0.0190728	0.117173	0.387595	0.311834	-0.194514	0.0558774	0.797458	1	NA	-0.370905	-1
Total_Protein	NA	0.987898	NA	-1	-1	NA	NA	0.294271	NA	NA	NA	-0.961032	NA	-0.984246	NA	0.987898	0.725519	-0.992917	-0.998898	-0.935663	0.359623	0.552063	-0.482724	NA	-0.987898	-0.987898	-0.413397	-0.905662	-0.476271	-0.386849	-0.442849	0.85108	-0.492752	-0.263192	-0.0786919	-0.777992	-1	-0.600437	0.315519	NA	NA	NA	NA	0.330319	NA	NA	1	NA	NA
Protein_of_pleural_fluid	-0.132235	-0.00944657	0.248511	0.116511	0.264439	NA	NA	-0.363527	-0.919755	-0.49469	0.42011	0.135338	0.440186	0.259945	0.658666	-0.100958	0.429108	-0.188913	-0.0326309	0.112166	0.143461	0.0603815	-0.337731	NA	-0.134383	-0.32684	0.0346367	0.190834	-0.0305278	-0.459918	0.233784	0.405058	0.0854064	0.347543	0.294367	-0.209729	-0.12059	-0.00216702	0.251252	NA	-0.229076	-0.216003	-0.0391042	-0.0929847	-0.373605	-0.370905	NA	1	NA
Protein_of_cerebrospinal_fluid	NA	-0.0462044	-0.418568	0.292872	NA	NA	NA	-0.0170317	NA	NA	NA	-0.812153	NA	-0.0807225	NA	0.417831	-0.734804	-0.146983	0.0639617	0.461636	0.548466	0.454689	-0.0283599	NA	0.826873	0.543486	-0.219518	0.541428	0.245766	-0.243758	0.503098	0.164762	0.137564	0.935288	0.890359	-0.749729	-0.884906	-0.244779	0.905299	NA	0.302214	0.338335	-0.404517	0.491663	-1	-1	NA	NA	1
Glucose_of_cerebrospinal_fluid	NA	0.567329	0.0271634	0.485798	-1	NA	NA	0.362553	NA	NA	-0.556188	0.00926551	0.623567	-0.1371	NA	-0.508609	0.657717	0.20822	-0.239886	0.0760281	-0.199479	-0.316691	-0.503254	NA	-0.833162	-0.84962	0.0325389	-0.346607	-0.134096	-0.15842	-0.236416	0.0803539	0.107267	-0.243383	-0.344184	-0.0626032	0.486632	-0.499351	-0.531347	NA	0.39511	0.379271	-0.341697	0.434409	0.581405	0.591092	NA	-1	-1
Glucose	-0.137474	0.181665	-0.0316431	0.365466	0.0242911	0.0427152	-0.26028	0.409436	0.292657	0.132686	-0.171946	-0.256917	0.171538	0.254395	-0.162656	0.118483	0.180382	-0.291299	-0.0638912	0.0990795	-0.0515504	0.0170909	-0.241103	-0.13041	0.0538315	-0.10699	-0.0137437	0.123806	0.0154469	-0.324392	0.327904	0.357207	-0.0259788	-0.185488	-0.209972	-0.0195925	0.0925861	-0.0373022	0.0123955	-0.0111538	0.0779196	0.0880246	-0.0986108	0.0813497	0.141312	0.0793327	0.842503	-0.00421518	0.344227
Albumin	0.0748251	-0.265944	-0.0078645	-0.497863	0.201908	-0.0287394	1	-0.290463	0.0742012	-0.141695	-0.0287321	0.157516	0.0290757	-0.372419	-0.271077	-0.114489	-0.146867	0.313608	0.111932	-0.0433217	0.141671	-0.0415257	0.285852	-0.281534	-0.0403048	0.0957003	0.250545	-0.247139	0.279387	0.357095	-0.336938	-0.425096	0.130484	0.180431	0.140234	-0.173817	-0.0336657	-0.0656186	-0.0147949	-0.0643449	-0.185924	-0.17476	0.0767667	-0.258517	-0.205199	-0.219282	-0.0741191	-0.333668	0.493894
Transferin	0.152939	-0.507854	0.214723	-0.652578	-0.262403	0.417833	NA	-0.218103	-0.0876484	-0.310942	-0.591677	0.199181	0.0501415	0.0328081	-0.253463	0.1795	0.0476702	0.0887392	0.117338	-0.124193	-0.117737	-0.0943919	0.400232	NA	0.0793589	0.187211	-0.0535961	0.116493	0.25624	0.320671	-0.043406	-0.357648	-0.238045	0.0456147	0.0544935	-0.118375	-0.0371711	-0.110676	0.243042	-0.0727736	0.00244317	0.00733868	-0.0177214	0.0504572	-0.0918091	-0.0881973	NA	NA	NA
Pro_Calcitonin	0.0360225	0.0186009	0.0322259	0.00323999	0.207566	-0.0137391	NA	0.216456	0.335738	-0.176968	-0.0755336	0.0326405	0.000420761	-0.102042	0.167703	0.247029	-0.134266	-0.0105425	-0.0775123	-0.0923899	-0.140426	-0.122883	-0.0691866	NA	-0.0485574	-0.0394686	-0.0222605	-0.117944	-0.000962537	-0.016924	-0.108867	0.0211687	-0.0554648	-0.0552425	-0.00421846	0.00681092	0.158679	0.0337146	-0.0277839	-0.0323935	0.115973	0.134303	-0.226057	-0.043356	0.166201	0.275637	-1	-0.590384	NA
Ferritin	-0.158197	0.310307	-0.253788	0.575405	-0.229784	-0.217905	0.449684	0.327863	0.00595825	-0.00225205	-0.0810614	-0.125133	0.211808	0.514136	0.0853579	0.053801	0.422057	-0.367027	-0.113618	0.12948	-0.044882	0.0884361	-0.293807	-0.328845	0.060116	-0.0990784	-0.0940866	0.204028	-0.0031584	-0.388579	0.397189	0.427669	-0.0162531	-0.10668	-0.117039	-0.101856	0.0830259	-0.0969195	-0.00847972	0.0687122	-0.00106807	0.0411068	-0.0604986	0.213907	0.0912245	0.0777748	-0.76643	0.162431	-0.282937
C_reactive_protein	-0.0193521	0.247331	-0.103262	0.501093	0.0871686	-0.0907322	-0.0651778	0.244652	-0.0883676	0.0172511	-0.0447893	-0.0101126	0.10225	0.434141	0.261348	0.024138	0.59865	-0.337931	-0.118349	0.0374921	-0.0543428	0.0284334	-0.309545	-0.288938	0.0163406	-0.128089	-0.170892	0.178201	-0.165366	-0.382825	0.423875	0.43311	-0.035792	-0.0233279	0.000639933	-0.0915094	0.0255595	-0.063025	0.0308816	-0.0439564	0.0506604	0.0572895	-0.114155	0.176718	0.0619532	0.0711619	-0.683395	0.480218	-0.593257
Pro_btype_natriuretic_peptide	-0.0936323	0.0514602	0.0767654	0.264671	0.0609542	0.0134989	-0.914407	0.392036	-0.183746	-0.145844	-0.105917	-0.0507489	-0.0776312	0.139069	-0.42148	0.199954	-0.0014798	-0.0701056	0.0125618	0.0709915	-0.0493723	-0.0516851	-0.102501	-0.538355	0.0760565	-0.00845744	-0.280924	0.0411278	-0.261417	-0.14344	0.143094	0.141334	-0.0287135	-0.283842	-0.171018	-0.0130229	0.0138625	-0.0260846	0.0125086	-0.00689267	-0.02791	-0.0392407	0.110366	0.134484	0.236412	0.18786	NA	0.361888	-0.701709
TroponinT	-0.0842764	-0.031214	0.0326807	0.221482	-0.0277001	0.0515698	0.0561412	0.204973	-0.159248	-0.170568	0.0054318	-0.0717742	-0.0583344	0.181392	-0.192225	0.0559925	-0.0257286	-0.0726256	0.049067	0.049374	-0.0334596	-0.0395681	0.00199602	-0.999136	0.0422302	-0.0541405	-0.129106	0.0648049	-0.0955831	-0.11465	0.153781	0.123431	-0.0186416	-0.171215	-0.107242	0.140334	0.00805905	0.130552	0.0151425	0.107302	0.00106096	-0.0195301	0.0298966	0.10652	0.129806	0.0684129	NA	0.329534	-0.658217
Creatinin	-0.13486	0.167283	-0.20649	0.170632	0.0479345	-0.0405152	-0.31628	0.682271	0.00462895	-0.197523	-0.0835646	-0.0573849	-0.157819	0.118352	-0.383682	0.176136	0.0272908	-0.00938229	0.0564295	0.101498	-0.0164329	-0.0360574	-0.0717039	0.224221	0.031028	0.00233502	-0.166342	0.0445943	-0.0981758	-0.10471	0.0994764	0.082051	-0.0216455	-0.333591	-0.319892	0.0938202	0.1737	0.0717647	-0.0489986	0.00948417	0.0282539	0.00383375	-0.0399634	0.0855993	0.341691	0.322305	0.680259	-0.42525	-0.506932
Phosphor	-0.00298623	0.0105008	-0.103616	-0.0275369	0.210864	-0.132686	NA	0.356312	-0.141309	-0.239635	-0.0441303	0.0356826	-0.0541308	0.0763359	-0.411581	0.0750094	0.00363921	-0.0698627	-0.00928415	0.0303047	-0.0326667	-0.110683	-0.0455661	NA	0.0636959	-0.0328756	-0.0613558	0.12856	-0.0648029	-0.0744971	0.135007	0.0817747	-0.0589438	-0.0393279	0.00405631	-0.00928148	0.127123	0.0116904	0.0853583	-0.0258466	-0.0225322	0.0729898	-0.0506349	0.172521	0.0744135	0.0684689	#NAME?	0.0292452	NA
Creatin_kinase	-0.0938985	-0.06043	0.000496017	-0.0727498	0.0188498	0.0802246	NA	0.106499	-0.119919	-0.148182	-0.185569	0.040001	0.0714386	-0.267742	-0.00577437	-0.0813227	0.00136044	0.0935885	0.0178021	0.0875325	-0.0183472	-0.267881	0.0567642	NA	-0.0108839	0.0993409	0.0219277	-0.132738	0.0545233	0.058761	-0.108828	-0.0867605	0.0311741	-0.0969947	-0.123419	-0.00323278	-0.130662	-0.0417315	0.022588	-0.0385808	-0.121321	-0.0959812	0.173096	-0.0743605	0.00962688	-0.0103402	NA	0.160307	-1
Lactate_Dehydrogenase	-0.0930266	0.0928052	-0.0399861	0.442011	-0.0372606	0.0810764	0.00496698	0.16238	0.0181979	0.0642578	-0.180058	-0.0492312	0.0319112	0.440696	0.0959713	0.0421517	0.214503	-0.234206	-0.0562591	0.0380591	-0.0317538	0.0125979	-0.155823	-0.266508	0.170653	0.0675987	-0.125982	0.177712	-0.0929361	-0.214622	0.298271	0.255532	-0.0105037	-0.0733887	-0.0500122	-0.0147101	0.0507257	-0.0387934	0.0264217	0.0267286	0.0991871	0.593571	-0.135623	0.271233	0.199871	0.0494629	-1	-0.179415	-0.571196
Total_Bilirubin	0.105387	-0.112363	0.107642	-0.0994812	-0.0722757	0.266047	NA	-0.215643	0.0496044	-0.530747	-0.480809	0.109942	-0.113854	0.0461712	0.136049	0.24946	-0.162675	0.0825471	0.137745	0.194388	0.134857	-0.0584018	0.0199884	NA	-0.00378325	-0.0543065	-0.277004	0.146853	-0.234045	-0.0850566	0.115094	0.0693136	-0.199054	0.0796878	0.151551	-0.151155	-0.150202	-0.114987	-0.0536314	0.0885482	0.0730357	0.0773563	0.0071067	-0.0925334	0.539304	0.519766	NA	1	NA
Direct_bilirubin	0.10821	-0.0556409	0.109191	-0.279017	-0.00265205	0.172334	NA	-0.192891	-0.236015	-0.57523	-0.424085	0.105302	-0.436136	-0.0624446	0.356532	0.277325	-0.108941	0.120981	0.157333	0.231987	0.172363	-0.0441578	0.0815358	NA	-0.047514	-0.0780365	-0.225945	0.116609	-0.232138	-0.00443817	0.105814	-0.0105777	-0.14663	0.0974707	0.130185	-0.147227	-0.151591	-0.0887722	-0.0722502	0	0.0825153	0.0887326	-0.0589114	-0.0627828	0.448063	0.403875	NA	NA	NA
AST	-0.0868291	0.043023	0.0372726	0.156774	0.185339	-0.0493918	NA	0.181751	-0.153814	-0.127993	0.0443432	0.00674646	-0.0866776	0.110301	0.090697	0.334213	-0.0902471	-0.110825	-0.050786	0.1	0.0931987	0.00700302	-0.0185043	NA	0.199839	0.200912	-0.220626	-0.0029933	-0.0599283	-0.0857501	0.0106797	0.0922445	-0.212346	-0.108087	0.0776471	-0.0481871	0.0135993	-0.0229988	0.1456	-0.0299541	0.0849267	0.0661267	-0.136527	0.0670856	0.29255	0.42951	NA	0.307673	NA
ALT	-0.243677	0.0972386	-0.0135033	0.256202	0.0431271	-0.359863	NA	0.182322	-0.202494	-0.0984136	-0.0174704	0.0910563	-0.0865017	0.165357	0.157235	0.196498	-0.0542946	-0.105864	-0.0365204	0.0193549	0.010091	0.0134029	-0.139255	NA	0.00464187	-0.00336334	-0.109436	0.0806684	-0.0417334	-0.147917	0.0950764	0.157673	-0.102105	0.0411927	0.0925996	-0.0714711	-0.0098063	0.000197869	0.0567113	0.0219875	0.128006	0.23549	-0.206453	0.123559	0.18463	0.172951	NA	-0.0399834	NA
SPO2	0.0342526	-0.0932094	0.0374771	-0.385027	0.156284	0.157823	-0.401258	-0.195247	0.150317	0.156245	-0.061425	0.106815	-0.0995335	-0.348049	0.0532816	0.0230736	-0.154128	0.234936	0.0812837	-0.010992	0.0551341	-0.00194509	0.158683	0.623437	-0.147471	0.0522258	0.00945392	-0.1166	-0.00432127	0.239266	-0.269454	-0.266661	0.0138279	0.013008	0.015352	-0.0587331	-0.0395518	-0.0581571	-0.154093	0.0150006	-0.0520464	-0.00778887	0.0580277	-0.235517	0.00582084	0.0193473	-0.628275	-0.324548	0.606095
The color of the cells is proportional to the strength of the correlation, ranging from red (negative correlation) to blue (positive correlation). The strength of the correlation is indicated in the color scale.
[truncated: 18 more columns]
