# Supplementary material for: Multidimensional Machine Learning for Assessing Parameters Associated With COVID-19 in Vietnam: Validation Study
Source: JMIR Form Res. 2023 Feb 16;7:e42895. doi: 10.2196/42895 (PMC9937111; doi:10.2196/42895)
Supplement: Multimedia Appendix 3 [file formative_v7i1e42895_app3.xlsx]

## Sheet: Pdatafirst2173patients
Multimedia Appendix 3. Pearson correlation test (P values) in the 2173 COVID-19 patients.
	ABO_Rh	Age	Gender	Severity_of_Covid19	Covid19_vaccin	Urobilinogen	Unrinary_Creatinin	Urea	Urinary_Glucose	Cetone	Leucocytes	pH	Specific_Gravity	SI_of_Xray	Ejection_Fraction	Lactate	Fibrinogen	Percentage_of_Monocytes	Quantity_of_Monocytes	Mean_Corpuscular_volume	Mean_Corpuscular_hemoglobin	Mean_Corpuscular_hemoglobin_concentration	Quantity_of_Lymphocytes	Percentage_of_Eosinophils	Quantity_of_Basophils	Percentage_of_Basophils	Red_blood_cell_count	White_blood_cell_count	Hemoglobin	Ratio_of_Lymphocytes	Quantity_of_Neutrophils	Percentage_of_Neutrophils	Hematocrit	Beta_adrenergic_blockers	anion_HCO3	anion_Cl	ion_K	ion_Na	pCO2	FiO2	International_normalized_ratio	Time_of_Prothrombin	Ratio_of_Prothrombin	Ddimer	Time_of_aPTT	Ratio_of_aPTT	Total_Protein	Protein_of_pleural_fluid	Protein_of_cerebrospinal_fluid
ABO_Rh	NA	0.651643	0.533239	0.072224	0.477271	0.343066	NA	0.0552092	0.200573	0.944232	0.174101	0.723496	0.0705492	0.697708	0.473402	0.709765	0.23346	0.258478	0.399839	0.0912242	0.661375	0.0958406	0.792623	NA	0.301814	0.940681	0.76209	0.668951	0.922435	0.693874	0.839319	0.511614	0.646137	0.747769	0.69589	0.95148	0.176376	0.386675	0.613544	0.921668	0.345239	0.260316	0.383283	0.409681	0.965507	0.946363	NA	0.754934	NA
Age	0.651643	NA	0.129364	0	0.00035967	0.580847	0.64115	0	0.743521	0.16787	0.0843006	0.00363263	0.996812	1.78e-14	0.431421	0.634879	1.33e-15	2.66e-07	0.0712445	3.97e-09	0.433128	0.545435	0	0.71153	0.864833	0.306457	0	0.0235182	0	0	5.76e-09	0	0.265746	0.981363	0.528739	0.000239438	0.417584	1.31e-06	0.0088126	0.72762	0.941268	0.992404	0.365494	7.21e-11	0.936538	0.461612	0.0991438	0.974432	0.921645
Gender	0.533239	0.129364	NA	0.0624259	0.00215701	0.129762	0.449307	4.42e-06	0.380123	0.698181	0.0939203	0.403391	0.944339	0.104361	0.218476	0.384615	0.000562479	0.0155679	2.54e-06	0.0244808	0.342698	0.0226673	0.194313	0.0586824	0.190217	0.0701041	2.22e-15	0.191462	0	0.000189073	0.000130333	0.0210232	0.455724	0.776603	0.676389	0.0644786	0.018144	0.148706	0.0306937	0.605793	0.637869	0.890122	0.8421	0.0747919	0.663196	0.135138	NA	0.391605	0.349992
Severity_of_Covid19	0.072224	0	0.0624259	NA	1.3e-05	0.197447	0.712583	0	0.471912	0.404405	0.00441575	1.76e-05	0.00101602	0	0.550977	0.105031	0	0	0.000705177	0.0122729	0.00478599	0.356247	0	0.73549	0.0110836	5.49e-09	7.94e-12	0	2.06e-11	0	0	0	0.093434	3.24e-05	0.0441594	0.634597	0.00188864	0.00266789	1.64e-07	0.133747	0.0824048	0.0815994	0.19022	0	0.0021107	0.0125687	NA	0.679233	0.523852
Covid19_vaccin	0.477271	0.00035967	0.00215701	1.3e-05	NA	NA	0.441766	0.228663	0.690214	0.782717	0.498964	0.0471089	0.272146	0.00197024	0.557807	0.341961	0.574819	0.774687	0.0439263	0.0654087	0.916777	0.925029	0.0089352	NA	0.711797	0.992125	0.743968	0.398763	0.0468093	0.601752	0.527278	0.356953	0.473156	0.832106	0.460497	0.63093	0.377074	0.288426	0.0328002	0.413978	0.8347	0.647727	0.498998	0.0368899	0.601506	0.24702	NA	0.667272	NA
Urobilinogen	0.343066	0.580847	0.129762	0.197447	NA	NA	NA	0.738366	0.433723	0.64801	0.695588	0.123977	0.0655081	0.231227	NA	0.70161	0.0676078	0.930676	0.223099	0.0195713	0.00606841	0.194699	0.933931	NA	0.518673	0.716943	0.254627	0.168466	0.696023	0.350281	0.114906	0.280688	0.915942	0.990361	0.808162	0.131608	0.830266	0.164933	0.308019	NA	0.680437	0.644881	0.813731	0.00539693	0.936361	0.574752	NA	NA	NA
Unrinary_Creatinin	NA	0.64115	0.449307	0.712583	0.441766	NA	NA	0.0839923	NA	NA	NA	NA	NA	0.832888	NA	NA	0.484966	0.493542	0.717594	0.962651	0.848929	0.950711	0.666556	NA	0.487568	0.73138	0.0489686	0.256031	0.0354619	0.810719	0.335245	0.776048	0.0660111	NA	NA	0.120297	0.260403	0.0415183	NA	NA	0.635291	0.653975	0.665342	0.514374	NA	NA	NA	NA	NA
Urea	0.0552092	0	4.42e-06	0	0.228663	0.738366	0.0839923	NA	0.962336	0.287628	0.132671	2.31e-09	0.626227	0	0.000137242	0.00283367	2.12e-08	1.15e-13	0.761596	1.74e-07	0.103894	0.0346405	0	0.669428	0.00424828	0.0211389	0	7.92e-10	9.2e-12	0	0	0	0.137812	0	0	1.44e-11	4.3e-10	9.31e-07	0.250779	0.346295	0.0697604	0.395401	0.181339	0	8.83e-07	2.95e-06	0.809846	0.166341	0.974455
Urinary_Glucose	0.200573	0.743521	0.380123	0.471912	0.690214	0.433723	NA	0.962336	NA	0.0776125	0.568532	0.508123	0.0588249	0.843829	0.739547	0.1878	0.37904	0.310515	0.494273	0.01592	0.11197	0.379914	0.592895	NA	0.332325	0.262925	0.00155289	0.8272	0.0658707	0.890639	0.981453	0.776528	0.0272208	0.907988	0.485781	0.0163282	0.0859134	0.293559	0.0183121	0.433092	0.797281	0.632968	0.0973112	0.0219847	0.80031	0.0969225	NA	0.256775	NA
Cetone	0.944232	0.16787	0.698181	0.404405	0.782717	0.64801	NA	0.287628	0.0776125	NA	0.89217	0.0796708	0.0023529	0.575807	0.400225	0.972668	0.921038	0.217045	0.0642318	0.589574	0.929801	0.0919089	0.814191	NA	0.806386	0.574803	0.0669763	0.352979	0.0470607	0.596209	0.275189	0.939503	0.00501478	0.334389	0.0119825	0.821021	0.695838	0.389032	0.0331837	0.57878	0.733921	0.697339	0.314907	0.344345	0.955543	0.425919	NA	0.670563	NA
Leucocytes	0.174101	0.0843006	0.0939203	0.00441575	0.498964	0.695588	NA	0.132671	0.568532	0.89217	NA	0.992419	0.00248258	0.00961343	0.0425573	0.259277	0.17231	0.353682	0.861901	0.0190752	0.0291205	0.433813	0.00164772	NA	0.462958	0.504229	0.798542	0.103209	0.550965	8.44e-05	0.0549174	0.000939089	0.414964	0.847212	0.846121	0.572019	0.554051	0.761509	0.308032	NA	0.491286	0.506961	0.929525	0.591957	0.228395	0.394887	NA	0.348033	NA
pH	0.723496	0.00363263	0.403391	1.76e-05	0.0471089	0.123977	NA	2.31e-09	0.508123	0.0796708	0.992419	NA	0.913923	0.00617003	0.810205	0.00775902	0.566194	0.0171735	0.0021122	0.187703	0.491678	0.00112321	0.99513	0.345327	1.47e-07	0.656984	0.175886	0.00252381	0.0968272	0.000446273	3.09e-12	0.000453548	0.372237	1.35e-13	7.03e-09	7.17e-05	5.2e-05	0.0644655	6.8e-05	0.659671	0.398208	0.629267	0.85109	0.00606079	0.00614686	0.160628	0.178306	0.674942	0.187847
Specific_Gravity	0.0705492	0.996812	0.944339	0.00101602	0.272146	0.0655081	NA	0.626227	0.0588249	0.0023529	0.00248258	0.913923	NA	0.0101769	0.485999	0.925632	0.262555	0.201791	0.310686	0.970245	0.852734	0.67782	0.0550005	NA	0.634155	0.915621	0.0183324	0.864603	0.0474272	0.157551	0.833206	0.110253	0.0235205	0.124606	0.764154	0.983748	0.564493	0.48142	0.312773	0.947454	0.262901	0.488081	0.396213	0.736214	0.139491	0.236781	NA	0.275069	NA
SI_of_Xray	0.697708	1.78e-14	0.104361	0	0.00197024	0.231227	0.832888	0	0.843829	0.575807	0.00961343	0.00617003	0.0101769	NA	0.705881	0.291675	0	0	6.12e-05	0.52508	0.0887739	0.442776	0	0.436648	0.309288	2.79e-06	0.00329959	0	0.123763	0	0	0	0.199288	0.0607531	0.699709	0.110636	0.0464361	0.0101843	9.86e-05	0.413068	0.0995251	0.11142	0.188515	1.41e-10	0.0798333	0.394075	0.113152	0.369444	0.879179
Ejection_Fraction	0.473402	0.431421	0.218476	0.550977	0.557807	NA	NA	0.000137242	0.739547	0.400225	0.0425573	0.810205	0.485999	0.705881	NA	0.335308	0.513323	0.025216	0.281115	0.0881204	0.80901	0.662775	0.689848	NA	0.427744	0.258517	0.574681	0.290684	0.354897	0.276741	0.159114	0.244918	0.214481	0.086196	0.0325445	0.405073	0.937908	0.812337	0.546947	0.356572	0.300961	0.335324	0.883927	0.956866	0.348521	0.497664	NA	0.226731	NA
Lactate	0.709765	0.634879	0.384615	0.105031	0.341961	0.70161	NA	0.00283367	0.1878	0.972668	0.259277	0.00775902	0.925632	0.291675	0.335308	NA	0.00675567	0.013619	0.0825486	1.49e-08	0.0470367	0.00285378	0.00552801	0.933108	0.0147911	0.588336	0.00105376	0.00692349	0.0573305	0.0904583	7.59e-05	0.0694227	0.124459	2.15e-11	6.56e-08	0.0282879	0.657019	0.000109095	0.00111771	0.658867	0.00100743	0.00943557	0.0788379	0.041612	4.36e-13	0	0.0991438	0.767723	0.582169
Fibrinogen	0.23346	1.33e-15	0.000562479	0	0.574819	0.0676078	0.484966	2.12e-08	0.37904	0.921038	0.17231	0.566194	0.262555	0	0.513323	0.00675567	NA	0	0.00684248	0.527271	0.351973	0.0121893	0	0.885108	0.735447	0.000110449	0.19744	2.19e-08	0.143024	0	0	0	0.285073	0.0131557	0.0134248	5.55e-10	0.00036692	1.34e-05	0.0204312	0.149859	0.00575381	0.00915063	0.246414	0.943858	0.00241338	0.0663597	0.4832	0.143415	0.265196
Percentage_of_Monocytes	0.258478	2.66e-07	0.0155679	0	0.774687	0.930676	0.493542	1.15e-13	0.310515	0.217045	0.353682	0.0171735	0.201791	0	0.025216	0.013619	0	NA	0	0.606108	2.37e-05	0.00334088	2.22e-16	0.0257565	0.00109517	0	6.14e-07	0	6.5e-06	0	0	0	1.33e-08	0.0179321	0.0669679	0.0112101	0.170784	0.0770141	0.358066	0.44129	0.115361	0.0836135	0.158097	5.4e-11	0.00979102	0.0494951	0.0758165	0.483488	0.781114
Quantity_of_Monocytes	0.399839	0.0712445	2.54e-06	0.000705177	0.0439263	0.223099	0.717594	0.761596	0.494273	0.0642318	0.861901	0.0021122	0.310686	6.12e-05	0.281115	0.0825486	0.00684248	0	NA	0.0797457	0.242204	0.387906	0	0.0122161	0	0	5.04e-05	0	3.38e-06	0.00717958	0	7.12e-08	0.921113	0.461788	0.502047	0.465429	0.72877	0.993924	0.125626	0.849883	0.821725	0.707014	0.866166	0.252851	0.172435	0.289055	0.0298838	0.904509	0.904188
Mean_Corpuscular_volume	0.0912242	3.97e-09	0.0244808	0.0122729	0.0654087	0.0195713	0.962651	1.74e-07	0.01592	0.589574	0.0190752	0.187703	0.970245	0.52508	0.0881204	1.49e-08	0.527271	0.606108	0.0797457	NA	0.0154878	0.713666	0.0613672	0.834627	0.00764838	0.232968	0	0.0655824	0.000849478	0.0150462	0.00875453	0.193338	0.68879	0.00183126	0.00157062	0.0109341	0.037757	0.26438	0.897337	0.377542	0.977106	0.898616	0.0313552	0.0655045	0.0265753	0.0307566	0.229605	0.679183	0.356735
Mean_Corpuscular_hemoglobin	0.661375	0.433128	0.342698	0.00478599	0.916777	0.00606841	0.848929	0.103894	0.11197	0.929801	0.0291205	0.491678	0.852734	0.0887739	0.80901	0.0470367	0.351973	2.37e-05	0.242204	0.0154878	NA	0.1087	0.373573	0.788243	0.905806	0.346526	0.871748	0.437998	0.0846771	0.0432248	0.0724208	1.32e-05	0	0.826795	0.269158	0.384915	0.658622	0.457586	0.374245	0.996262	0.289594	0.350742	0.648444	0.142159	0.254751	0.252548	0.76581	0.596078	0.259795
Mean_Corpuscular_hemoglobin_concentration	0.0958406	0.545435	0.0226673	0.356247	0.925029	0.194699	0.950711	0.0346405	0.379914	0.0919089	0.433813	0.00112321	0.67782	0.442776	0.662775	0.00285378	0.0121893	0.00334088	0.387906	0.713666	0.1087	NA	0.6735	0.637629	0.528636	0.488145	0.460955	0.0334851	1.96e-06	0.037159	0.138127	0.0155571	0.777163	0.00360005	0.907565	2.93e-07	0.248045	0.00122552	0.000366858	0.475465	0.679621	0.711174	0.280128	0.0326339	0.00999437	0.000335021	0.627681	0.824208	0.364969
Quantity_of_Lymphocytes	0.792623	0	0.194313	0	0.0089352	0.933931	0.666556	0	0.592895	0.814191	0.00164772	0.99513	0.0550005	0	0.689848	0.00552801	0	2.22e-16	0	0.0613672	0.373573	0.6735	NA	0.0666775	6.01e-07	1.24e-12	7.82e-12	0.209897	1.03e-10	0	0	0	0.615881	0.0580703	0.179079	0.00330454	0.459246	1.72e-05	0.793427	0.306398	0.411722	0.274866	0.323092	5.75e-10	0.801375	0.567143	0.679295	0.20078	0.957472
Percentage_of_Eosinophils	NA	0.71153	0.0586824	0.73549	NA	NA	NA	0.669428	NA	NA	NA	0.345327	NA	0.436648	NA	0.933108	0.885108	0.0257565	0.0122161	0.834627	0.788243	0.637629	0.0666775	NA	0.213814	0.41311	0.729592	0.372351	0.63254	0.0521318	0.440769	0.616134	0.72599	0.159907	0.251574	0.777717	0.828714	0.816183	0.31203	NA	NA	NA	NA	0.709041	NA	NA	NA	NA	NA
Quantity_of_Basophils	0.301814	0.864833	0.190217	0.0110836	0.711797	0.518673	0.487568	0.00424828	0.332325	0.806386	0.462958	1.47e-07	0.634155	0.309288	0.427744	0.0147911	0.735447	0.00109517	0	0.00764838	0.905806	0.528636	6.01e-07	0.213814	NA	0	0.520593	3.72e-07	0.107478	0.0733879	4.44e-16	0.5102	0.717075	0.427237	0.884806	0.931885	0.795659	0.660977	0.00691155	0.97947	0.190581	0.797433	0.509659	0.0486718	0.00429015	0.796673	0.0991438	0.61976	0.0423649
Percentage_of_Basophils	0.940681	0.306457	0.0701041	5.49e-09	0.992125	0.716943	0.73138	0.0211389	0.262925	0.574803	0.504229	0.656984	0.915621	2.79e-06	0.258517	0.588336	0.000110449	0	0	0.232968	0.346526	0.488145	1.24e-12	0.41311	0	NA	6.15e-07	1.32e-05	2.99e-08	0	0	0	0.772192	0.306784	0.210595	0.063625	0.95635	0.64044	0.00841169	0.886132	0.417306	0.262881	0.753597	0.0192894	0.978551	0.94127	0.0991438	0.216609	0.265038
Red_blood_cell_count	0.76209	0	2.22e-15	7.94e-12	0.743968	0.254627	0.0489686	0	0.00155289	0.0669763	0.798542	0.175886	0.0183324	0.00329959	0.574681	0.00105376	0.19744	6.14e-07	5.04e-05	0	0.871748	0.460955	7.82e-12	0.729592	0.520593	6.15e-07	NA	0.00134922	0	4.51e-06	0.00134228	6.16e-07	0.0295983	4.74e-09	0.00586783	0.954556	0.630014	0.000157369	0.134395	0.96212	0.0376559	0.0118628	0.22164	2.21e-12	6.03e-06	8.5e-07	0.728684	0.898667	0.676012
White_blood_cell_count	0.668951	0.0235182	0.191462	0	0.398763	0.168466	0.256031	7.92e-10	0.8272	0.352979	0.103209	0.00252381	0.864603	0	0.290684	0.00692349	2.19e-08	0	0	0.0655824	0.437998	0.0334851	0.209897	0.372351	3.72e-07	1.32e-05	0.00134922	NA	0.510537	0	0	0	0.654242	0.0295673	0.254703	0.0237995	0.344426	0.0468658	0.00505283	0.714963	0.0488435	0.0014196	0.0220581	1.71e-07	0.0756978	0.533755	0.278748	0.478967	0.267216
Hemoglobin	0.922435	0	0	2.06e-11	0.0468093	0.696023	0.0354619	9.2e-12	0.0658707	0.0470607	0.550965	0.0968272	0.0474272	0.123763	0.354897	0.0573305	0.143024	6.5e-06	3.38e-06	0.000849478	0.0846771	1.96e-06	1.03e-10	0.63254	0.107478	2.99e-08	0	0.510537	NA	0.00022967	0.0591234	1.25e-05	0.408083	1.94e-08	0.0371872	0.792512	0.154062	0.000180135	0.035356	0.881991	0.141378	0.0236765	0.0661326	2.81e-12	0.000311276	0.00134476	0.683976	0.917489	0.638773
Ratio_of_Lymphocytes	0.693874	0	0.000189073	0	0.601752	0.350281	0.810719	0	0.890639	0.596209	8.44e-05	0.000446273	0.157551	0	0.276741	0.0904583	0	0	0.00717958	0.0150462	0.0432248	0.037159	0	0.0521318	0.0733879	0	4.51e-06	0	0.00022967	NA	0	0	0.565455	0.260228	0.495113	0.0420793	0.0848657	0.00911963	0.0311351	0.223794	0.0704358	0.0293497	0.0335473	3.55e-15	0.197991	0.643844	0.747127	0.0730616	0.641605
Quantity_of_Neutrophils	0.839319	5.76e-09	0.000130333	0	0.527278	0.114906	0.335245	0	0.981453	0.275189	0.0549174	3.09e-12	0.833206	0	0.159114	7.59e-05	0	0	0	0.00875453	0.0724208	0.138127	0	0.440769	4.44e-16	0	0.00134228	0	0.0591234	0	NA	0	0.600103	0.00157981	0.017675	0.00835012	0.0427404	0.0452684	1.49e-05	0.35259	0.0153013	0.00025343	0.00819466	0	0.0817892	0.444197	0.707936	0.38351	0.309022
Percentage_of_Neutrophils	0.511614	0	0.0210232	0	0.356953	0.280688	0.776048	0	0.776528	0.939503	0.000939089	0.000453548	0.110253	0	0.244918	0.0694227	0	0	7.12e-08	0.193338	1.32e-05	0.0155571	0	0.616134	0.5102	0	6.16e-07	0	1.25e-05	0	0	NA	0.000389463	0.14239	0.285602	0.172698	0.0771634	0.0510479	0.0691812	0.219364	0.0196279	0.00827093	0.016677	0	0.0620095	0.31762	0.351896	0.119614	0.755094
Hematocrit	0.646137	0.265746	0.455724	0.093434	0.473156	0.915942	0.0660111	0.137812	0.0272208	0.00501478	0.414964	0.372237	0.0235205	0.199288	0.214481	0.124459	0.285073	1.33e-08	0.921113	0.68879	0	0.777163	0.615881	0.72599	0.717075	0.772192	0.0295983	0.654242	0.408083	0.565455	0.600103	0.000389463	NA	1.02e-07	0.0800338	0.634187	0.958522	0.472563	0.0846457	0.581059	0.024876	0.00831864	0.73385	0.348421	4.77e-05	3.7e-07	0.671982	0.75315	0.794956
Beta_adrenergic_blockers	0.747769	0.981363	0.776603	3.24e-05	0.832106	0.990361	NA	0	0.907988	0.334389	0.847212	1.35e-13	0.124606	0.0607531	0.086196	2.15e-11	0.0131557	0.0179321	0.461788	0.00183126	0.826795	0.00360005	0.0580703	0.159907	0.427237	0.306784	4.74e-09	0.0295673	1.94e-08	0.260228	0.00157981	0.14239	1.02e-07	NA	0	2.8e-12	0.0170274	0.00727234	9.96e-10	3.7e-06	0.132347	0.283521	0.733278	6.67e-05	2.79e-11	7.69e-12	0.83045	0.268327	0.0647124
anion_HCO3	0.69589	0.528739	0.676389	0.0441594	0.460497	0.808162	NA	0	0.485781	0.0119825	0.846121	7.03e-09	0.764154	0.699709	0.0325445	6.56e-08	0.0134248	0.0669679	0.502047	0.00157062	0.269158	0.907565	0.179079	0.251574	0.884806	0.210595	0.00586783	0.254703	0.0371872	0.495113	0.017675	0.285602	0.0800338	0	NA	5.26e-11	0.134633	0.112726	0	0.745958	0.335359	0.816114	0.949442	0.21154	1.39e-05	0.000117563	0.949851	0.353014	0.109641
anion_Cl	0.95148	0.000239438	0.0644786	0.634597	0.63093	0.131608	0.120297	1.44e-11	0.0163282	0.821021	0.572019	7.17e-05	0.983748	0.110636	0.405073	0.0282879	5.55e-10	0.0112101	0.465429	0.0109341	0.384915	2.93e-07	0.00330454	0.777717	0.931885	0.063625	0.954556	0.0237995	0.792512	0.0420793	0.00835012	0.172698	0.634187	2.8e-12	5.26e-11	NA	0.378472	0	0.578386	0.16494	0.207957	0.235673	0.576684	0.00240263	0.0294966	0.02668	0.432477	0.435629	0.0861152
ion_K	0.176376	0.417584	0.018144	0.00188864	0.377074	0.830266	0.260403	4.3e-10	0.0859134	0.695838	0.554051	5.2e-05	0.564493	0.0464361	0.937908	0.657019	0.00036692	0.170784	0.72877	0.037757	0.658622	0.248045	0.459246	0.828714	0.795659	0.95635	0.630014	0.344426	0.154062	0.0848657	0.0427404	0.0771634	0.958522	0.0170274	0.134633	0.378472	NA	0.669516	0.106049	0.972576	0.0624016	0.13289	0.18516	0.541261	1.86e-05	1.56e-06	NA	0.656419	0.0191076
ion_Na	0.386675	1.31e-06	0.148706	0.00266789	0.288426	0.164933	0.0415183	9.31e-07	0.293559	0.389032	0.761509	0.0644655	0.48142	0.0101843	0.812337	0.000109095	1.34e-05	0.0770141	0.993924	0.26438	0.457586	0.00122552	1.72e-05	0.816183	0.660977	0.64044	0.000157369	0.0468658	0.000180135	0.00911963	0.0452684	0.0510479	0.472563	0.00727234	0.112726	0	0.669516	NA	0.0267888	0.248498	0.407471	0.430324	0.282622	0.690584	0.236196	0.0851891	0.589987	0.993645	0.640165
pCO2	0.613544	0.0088126	0.0306937	1.64e-07	0.0328002	0.308019	NA	0.250779	0.0183121	0.0331837	0.308032	6.8e-05	0.312773	9.86e-05	0.546947	0.00111771	0.0204312	0.358066	0.125626	0.897337	0.374245	0.000366858	0.793427	0.31203	0.00691155	0.00841169	0.134395	0.00505283	0.035356	0.0311351	1.49e-05	0.0691812	0.0846457	9.96e-10	0	0.578386	0.106049	0.0267888	NA	0.59907	0.46975	0.588087	0.795512	0.000270705	0.852094	0.731142	0.795643	0.43086	0.0947013
FiO2	0.921668	0.72762	0.605793	0.133747	0.413978	NA	NA	0.346295	0.433092	0.57878	NA	0.659671	0.947454	0.413068	0.356572	0.658867	0.149859	0.44129	0.849883	0.377542	0.996262	0.475465	0.306398	NA	0.97947	0.886132	0.96212	0.714963	0.881991	0.223794	0.35259	0.219364	0.581059	3.7e-06	0.745958	0.16494	0.972576	0.248498	0.59907	NA	0.983996	0.972506	0.808758	0.395125	0.132046	0.0341715	NA	NA	NA
International_normalized_ratio	0.345239	0.941268	0.637869	0.0824048	0.8347	0.680437	0.635291	0.0697604	0.797281	0.733921	0.491286	0.398208	0.262901	0.0995251	0.300961	0.00100743	0.00575381	0.115361	0.821725	0.977106	0.289594	0.679621	0.411722	NA	0.190581	0.417306	0.0376559	0.0488435	0.141378	0.0704358	0.0153013	0.0196279	0.024876	0.132347	0.335359	0.207957	0.0624016	0.407471	0.46975	0.983996	NA	0	0	0.000520301	0	0	NA	0.393434	0.804548
Time_of_Prothrombin	0.260316	0.992404	0.890122	0.0815994	0.647727	0.644881	0.653975	0.395401	0.632968	0.697339	0.506961	0.629267	0.488081	0.11142	0.335324	0.00943557	0.00915063	0.0836135	0.707014	0.898616	0.350742	0.711174	0.274866	NA	0.797433	0.262881	0.0118628	0.0014196	0.0236765	0.0293497	0.00025343	0.00827093	0.00831864	0.283521	0.816114	0.235673	0.13289	0.430324	0.588087	0.972506	0	NA	0	1.48e-06	0	2.12e-11	NA	0.421698	0.780273
Ratio_of_Prothrombin	0.383283	0.365494	0.8421	0.19022	0.498998	0.813731	0.665342	0.181339	0.0973112	0.314907	0.929525	0.85109	0.396213	0.188515	0.883927	0.0788379	0.246414	0.158097	0.866166	0.0313552	0.648444	0.280128	0.323092	NA	0.509659	0.753597	0.22164	0.0220581	0.0661326	0.0335473	0.00819466	0.016677	0.73385	0.733278	0.949442	0.576684	0.18516	0.282622	0.795512	0.808758	0	0	NA	0.0109674	1.71e-05	3.91e-05	NA	0.885672	0.734879
Ddimer	0.409681	7.21e-11	0.0747919	0	0.0368899	0.00539693	0.514374	0	0.0219847	0.344345	0.591957	0.00606079	0.736214	1.41e-10	0.956866	0.041612	0.943858	5.4e-11	0.252851	0.0655045	0.142159	0.0326339	5.75e-10	0.709041	0.0486718	0.0192894	2.21e-12	1.71e-07	2.81e-12	3.55e-15	0	0	0.348421	6.67e-05	0.21154	0.00240263	0.541261	0.690584	0.000270705	0.395125	0.000520301	1.48e-06	0.0109674	NA	0.0327408	0.251496	0.785687	0.731966	0.321931
Time_of_aPTT	0.965507	0.936538	0.663196	0.0021107	0.601506	0.936361	NA	8.83e-07	0.80031	0.955543	0.228395	0.00614686	0.139491	0.0798333	0.348521	4.36e-13	0.00241338	0.00979102	0.172435	0.0265753	0.254751	0.00999437	0.801375	NA	0.00429015	0.978551	6.03e-06	0.0756978	0.000311276	0.197991	0.0817892	0.0620095	4.77e-05	2.79e-11	1.39e-05	0.0294966	1.86e-05	0.236196	0.852094	0.132046	0	0	1.71e-05	0.0327408	NA	0	NA	0.188229	NA
Ratio_of_aPTT	0.946363	0.461612	0.135138	0.0125687	0.24702	0.574752	NA	2.95e-06	0.0969225	0.425919	0.394887	0.160628	0.236781	0.394075	0.497664	0	0.0663597	0.0494951	0.289055	0.0307566	0.252548	0.000335021	0.567143	NA	0.796673	0.94127	8.5e-07	0.533755	0.00134476	0.643844	0.444197	0.31762	3.7e-07	7.69e-12	0.000117563	0.02668	1.56e-06	0.0851891	0.731142	0.0341715	0	2.12e-11	3.91e-05	0.251496	0	NA	NA	0.191697	NA
Total_Protein	NA	0.0991438	NA	NA	NA	NA	NA	0.809846	NA	NA	NA	0.178306	NA	0.113152	NA	0.0991438	0.4832	0.0758165	0.0298838	0.229605	0.76581	0.627681	0.679295	NA	0.0991438	0.0991438	0.728684	0.278748	0.683976	0.747127	0.707936	0.351896	0.671982	0.83045	0.949851	0.432477	NA	0.589987	0.795643	NA	NA	NA	NA	0.785687	NA	NA	NA	NA	NA
Protein_of_pleural_fluid	0.754934	0.974432	0.391605	0.679233	0.667272	NA	NA	0.166341	0.256775	0.670563	0.348033	0.674942	0.275069	0.369444	0.226731	0.767723	0.143415	0.483488	0.904509	0.679183	0.596078	0.824208	0.20078	NA	0.61976	0.216609	0.898667	0.478967	0.917489	0.0730616	0.38351	0.119614	0.75315	0.268327	0.353014	0.435629	0.656419	0.993645	0.43086	NA	0.393434	0.421698	0.885672	0.731966	0.188229	0.191697	NA	NA	NA
Protein_of_cerebrospinal_fluid	NA	0.921645	0.349992	0.523852	NA	NA	NA	0.974455	NA	NA	NA	0.187847	NA	0.879179	NA	0.582169	0.265196	0.781114	0.904188	0.356735	0.259795	0.364969	0.957472	NA	0.0423649	0.265038	0.676012	0.267216	0.638773	0.641605	0.309022	0.755094	0.794956	0.0647124	0.109641	0.0861152	0.0191076	0.640165	0.0947013	NA	0.804548	0.780273	0.734879	0.321931	NA	NA	NA	NA	NA
Glucose_of_cerebrospinal_fluid	NA	0.184068	0.953903	0.328628	NA	NA	NA	0.424152	NA	NA	0.624527	0.984271	0.376433	0.795639	NA	0.24376	0.155686	0.654128	0.604372	0.871303	0.668052	0.488918	0.249593	NA	0.0199172	0.0155066	0.944789	0.446281	0.774393	0.734421	0.60977	0.864027	0.818944	0.598948	0.44968	0.89393	0.268107	0.253886	0.219703	NA	0.438175	0.458372	0.507402	0.330093	0.226159	0.216623	NA	NA	NA
Glucose	0.12477	4.47e-12	0.231756	0	0.684088	0.721638	0.672381	0	0.00801854	0.396327	0.111274	1.94e-10	0.0162161	1.89e-14	0.235424	0.00495463	1.74e-10	0	0.0160053	0.000170421	0.0508104	0.517545	0	0.738067	0.0418153	5.38e-05	0.604827	2.81e-06	0.56571	0	0	0	0.325738	1.01e-05	3.67e-07	0.459262	0.000492674	0.159461	0.76559	0.788842	0.107867	0.0685445	0.0412035	0.0025013	0.00626142	0.126668	0.362162	0.988105	0.570533
Albumin	0.430894	4.4e-12	0.840661	0	0.00930386	0.816037	NA	3.69e-14	0.518514	0.37073	0.80669	0.000498153	0.697613	0	0.0653221	0.0132005	0.000440252	0	0.00424431	0.267504	0.000266802	0.287496	9.59e-14	0.646333	0.302655	0.0145786	9.23e-11	1.85e-10	1.19e-12	0	0	0	0.000793369	8.67e-05	0.00214134	7.31e-06	0.393703	0.0943619	0.745946	0.158841	0.000383312	0.000854164	0.145487	3.73e-11	0.000229522	8.7e-05	0.952771	0.206594	0.506106
Transferin	0.455734	2.94e-05	0.0965548	3.76e-07	0.292829	0.302972	NA	0.0970184	0.775854	0.497273	0.0551792	0.156883	0.803848	0.82106	0.746537	0.202913	0.729637	0.496453	0.367804	0.344442	0.370293	0.473139	0.00139361	NA	0.54322	0.148536	0.681634	0.383842	0.0566196	0.0117478	0.739772	0.00465797	0.0670225	0.738512	0.692735	0.367689	0.78369	0.404002	0.0765846	0.597494	0.987143	0.961394	0.906944	0.706809	0.56309	0.583456	NA	NA	NA
Pro_Calcitonin	0.782845	0.818305	0.690582	0.972103	0.198727	0.936612	NA	0.00664679	0.0241514	0.387127	0.634487	0.69471	0.996896	0.237162	0.467456	0.00325655	0.113745	0.89574	0.334586	0.25288	0.0813708	0.127691	0.389232	NA	0.545899	0.623583	0.781988	0.146504	0.990705	0.833373	0.176109	0.792433	0.491634	0.496203	0.959417	0.932969	0.0540715	0.681097	0.734022	0.691971	0.17716	0.11766	0.00790362	0.598328	0.0549507	0.00132166	NA	0.123358	NA
Ferritin	0.0679081	0	0	0	8.07e-05	0.0521694	0.447373	0	0.956063	0.987747	0.447543	0.00159419	0.00183471	0	0.524073	0.190014	0	0	1.16e-05	5.21e-07	0.0829831	0.000624017	0	0.387554	0.0203473	0.000134649	0.000290823	2.44e-15	0.904781	0	0	0	0.530452	0.0092692	0.00382431	8.61e-05	0.00148065	0.000193091	0.833772	0.0889123	0.98232	0.392416	0.207914	2.22e-16	0.0792868	0.136445	0.444062	0.547817	0.64462
C_reactive_protein	0.836642	0	9.05e-05	0	0.145709	0.448463	0.917072	0	0.466951	0.915857	0.696997	0.805718	0.158166	0	0.0517026	0.570406	0	0	7.82e-06	0.156038	0.0396295	0.281927	0	0.487639	0.537096	1.29e-06	9.34e-11	1.35e-11	6.05e-10	0	0	0	0.175837	0.58478	0.987858	0.000540486	0.336842	0.0175377	0.461037	0.294376	0.300296	0.240815	0.0191308	4.49e-11	0.240332	0.177911	0.521006	0.114081	0.406743
Pro_btype_natriuretic_peptide	0.391174	0.223211	0.0689916	1.55e-08	0.499504	0.918465	0.265315	0	0.127848	0.375665	0.401062	0.302362	0.349992	0.00342922	0.00438065	5.52e-05	0.974096	0.0962584	0.766964	0.0924061	0.241744	0.220369	0.015425	0.461645	0.0713502	0.842139	1.46e-11	0.334354	6.66e-10	0.000677967	0.000675854	0.000788055	0.49655	6.08e-09	0.000466641	0.757832	0.745425	0.538626	0.798262	0.888131	0.648594	0.520843	0.0702006	0.00157165	0.000255405	0.00400448	NA	0.378374	0.298291
TroponinT	0.390385	0.427639	0.406238	3.83e-07	0.733942	0.678545	0.964241	1.65e-07	0.166546	0.262611	0.963365	0.121407	0.451233	3.65e-05	0.172182	0.233257	0.544184	0.0642449	0.213323	0.209408	0.394773	0.31419	0.959649	0.0264655	0.282715	0.169648	0.00102441	0.101697	0.0175557	0.00357455	8.59e-05	0.0016438	0.635478	0.000231982	0.0205855	0.000346748	0.839758	0.000940108	0.742552	0.0197141	0.984775	0.724954	0.590112	0.0074994	0.0273508	0.247974	NA	0.322364	0.341783
Creatinin	0.114784	1.52e-11	0	1.27e-10	0.401088	0.71276	0.604118	0	0.965462	0.183242	0.425821	0.138744	0.0178377	0.000215601	0.00270174	8.85e-06	0.314562	0.707481	0.0246208	4.76e-05	0.511147	0.149277	0.00427658	0.561927	0.215529	0.926015	2.71e-11	0.0760116	0.000115078	2.97e-05	7.28e-05	0.00103855	0.387202	0	0	0.000172778	3.49e-12	0.00418399	0.212896	0.809726	0.531819	0.932266	0.375437	0.00083579	3.21e-13	8.88e-12	0.523735	0.129561	0.304738
Phosphor	0.980138	0.873603	0.115499	0.705326	0.108911	0.414391	NA	2.38e-08	0.290022	0.202151	0.751353	0.600289	0.567316	0.277842	0.0570225	0.273523	0.958293	0.287206	0.887662	0.645373	0.619834	0.0918717	0.487899	NA	0.331983	0.616834	0.350088	0.0510034	0.331058	0.257379	0.0390546	0.212654	0.370425	0.554652	0.952079	0.887695	0.0574766	0.860031	0.199092	0.699149	0.762073	0.326133	0.496049	0.00935813	0.322182	0.363815	NA	0.936081	NA
Creatin_kinase	0.521041	0.487928	0.995462	0.45432	0.915733	0.667917	NA	0.222433	0.492608	0.510464	0.301172	0.665795	0.553834	0.00468621	0.979139	0.387591	0.987986	0.280293	0.837623	0.312726	0.833346	0.00175228	0.513154	NA	0.900297	0.251653	0.80144	0.1292	0.541025	0.500045	0.210683	0.32071	0.720663	0.283865	0.177442	0.970316	0.141539	0.633407	0.80335	0.671806	0.198502	0.3097	0.0655158	0.402305	0.92049	0.915017	NA	0.731337	NA
Lactate_Dehydrogenase	0.292475	0.00040614	0.128292	0	0.528824	0.477514	0.993676	1.45e-09	0.871091	0.667843	0.0932127	0.21831	0.652103	0	0.473595	0.305481	1.82e-14	0	0.0327234	0.147471	0.226729	0.631595	2.81e-09	0.488191	6.41e-11	0.0103174	1.65e-06	1.22e-11	0.000505089	2.22e-16	0	0	0.689425	0.0751234	0.218547	0.57688	0.0556543	0.14216	0.51448	0.509953	0.0391057	0	0.00460264	0	9.95e-05	0.342067	NA	0.539391	0.428804
Total_Bilirubin	0.697692	0.478654	0.49744	0.581764	0.775645	0.42909	NA	0.175711	0.891757	0.357456	0.096264	0.52327	0.587891	0.798613	0.771168	0.148405	0.336062	0.603266	0.384351	0.22328	0.394494	0.713337	0.900015	NA	0.981029	0.732669	0.0757409	0.353387	0.135746	0.596983	0.473648	0.662712	0.206309	0.644089	0.377601	0.339307	0.368069	0.479857	0.752566	0.602258	0.717329	0.701341	0.971936	0.56501	0.00446734	0.00649874	NA	NA	NA
Direct_bilirubin	0.679317	0.736545	0.508169	0.128503	0.99194	0.612365	NA	0.245936	0.484755	0.42477	0.169456	0.535081	0.0331258	0.729927	0.487862	0.106764	0.539677	0.463165	0.338794	0.161065	0.294056	0.789528	0.621697	NA	0.773934	0.636782	0.16664	0.479599	0.160786	0.978902	0.52145	0.949042	0.373069	0.571711	0.442499	0.371104	0.384686	0.596114	0.670871	1	0.682413	0.65985	0.770377	0.708062	0.0190868	0.0366864	NA	NA	NA
AST	0.509463	0.488072	0.548084	0.0199924	0.167504	0.806726	NA	0.00327084	0.37767	0.57028	0.780367	0.928783	0.450502	0.12092	0.652779	8.42e-06	0.177362	0.0727742	0.412991	0.10632	0.131679	0.910007	0.765618	NA	0.00112065	0.00107585	0.000320035	0.961616	0.34148	0.165575	0.863402	0.136449	0.000553229	0.15571	0.308492	0.437337	0.828572	0.711515	0.0531536	0.693947	0.290266	0.409086	0.0871717	0.290698	0.000497832	1.63e-07	NA	0.387139	NA
ALT	0.146122	0.141522	0.838603	0.0003731	0.773472	0.0999633	NA	0.0059818	0.331677	0.727137	0.933942	0.282893	0.52614	0.0337926	0.520315	0.0218604	0.452109	0.109319	0.583282	0.770317	0.879023	0.839787	0.0356064	NA	0.944305	0.959719	0.09854	0.226027	0.53527	0.0251902	0.152437	0.0171885	0.122563	0.631436	0.280041	0.282539	0.884483	0.997629	0.504164	0.797241	0.165334	0.00962028	0.0236767	0.0699311	0.0659258	0.0869124	NA	0.949105	NA
SPO2	0.694391	0.00136787	0.198852	0	0.00810378	0.170422	0.737146	7.20584e-11	0.172315	0.299771	0.569685	0.00828387	0.158729	0	0.680857	0.578538	2.21923e-06	1.77636e-15	0.00683788	0.714134	0.0658379	0.948295	1.12718e-07	0.186002	7.75624e-07	0.08269	0.753154	0.000104647	0.888088	6.66134e-16	0	0	0.644774	0.754576	0.708855	0.050537	0.191342	0.0536007	0.000149164	0.713849	0.271645	0.869125	0.219235	7.32747e-15	0.907842	0.70147	0.567523	0.237917	0.278566
[truncated: 18 more columns]
