# Supplementary material for: Multidimensional Machine Learning for Assessing Parameters Associated With COVID-19 in Vietnam: Validation Study
Source: JMIR Form Res. 2023 Feb 16;7:e42895. doi: 10.2196/42895 (PMC9937111; doi:10.2196/42895)
Supplement: Multimedia Appendix 6 [file formative_v7i1e42895_app6.xlsx]

## Sheet: Rscoremildin2173patients
Multimedia Appendix 6. Pearson correlation test (r values) in the mild group.
	ABO_Rh	Age	Gender	Severity_of_Covid19	Covid19_vaccin	Urobilinogen	Unrinary_Creatinin	Urea	Urinary_Glucose	Cetone	Leucocytes	pH	Specific_Gravity	SI_of_Xray	Ejection_Fraction	Lactate	Fibrinogen	Percentage_of_Monocytes	Quantity_of_Monocytes	Mean_Corpuscular_volume	Mean_Corpuscular_hemoglobin	Mean_Corpuscular_hemoglobin_concentration	Quantity_of_Lymphocytes	Percentage_of_Eosinophils	Quantity_of_Basophils	Percentage_of_Basophils	Red_blood_cell_count	White_blood_cell_count	Hemoglobin	Ratio_of_Lymphocytes	Quantity_of_Neutrophils	Percentage_of_Neutrophils	Hematocrit	Beta_adrenergic_blockers	anion_HCO3	anion_Cl	ion_K	ion_Na	pCO2	FiO2	International_normalized_ratio	Time_of_Prothrombin	Ratio_of_Prothrombin	Ddimer	Time_of_aPTT	Ratio_of_aPTT	Total_Protein	Protein_of_pleural_fluid	Protein_of_cerebrospinal_fluid
ABO_Rh	1	0.0139113	0.307355	NA	-0.363696	NA	NA	0.153373	NA	NA	NA	-0.372921	NA	0.213393	NA	0.394766	-0.0791281	0.109988	0.149722	0.147024	-0.154011	-0.0549792	-0.0736017	NA	-0.139224	-0.142379	0.240836	0.0189256	0.176878	0.0882506	0.0202214	-0.133324	0.288307	0.0658351	-0.3999	0.116519	-0.132169	0.220143	-0.217988	NA	0.214785	0.221577	-0.257828	0.059142	0.0541034	0.0716932	NA	NA	NA
Age	0.0139113	1	0.0326397	NA	-0.0978436	NA	-0.419876	0.341847	-0.115674	NA	0.32678	0.140356	0.0546383	0.162664	0.313073	0.106645	0.199393	-0.0178481	0.0211614	0.212063	0.0268537	0.0279205	-0.180667	-0.853402	0.0738873	0.0717872	-0.294866	0.0317241	-0.222605	-0.219261	0.0620562	0.174635	-0.00388252	-0.0943727	-0.0692332	-0.172284	0.0479749	-0.211493	0.188092	NA	-0.0165741	-0.000690687	-0.0854442	0.136802	0.0418021	0.0025866	NA	0.790103	0.0681301
Gender	0.307355	0.0326397	1	NA	-0.0937777	NA	-0.482906	-0.154062	-0.173917	NA	0.188672	0.121689	-0.089968	-0.0917659	-0.0930301	0.164903	-0.0859776	-0.123279	-0.207732	-0.0332076	0.0314061	-0.0758421	-0.00713903	-0.939369	-0.110481	-0.0887158	-0.247872	-0.0837037	-0.4151	0.0702931	-0.0705812	-0.00760782	0.026292	0.00929652	-0.0714611	0.127685	-0.158991	0.0600423	-0.020469	NA	0.0284329	0.018751	0.0174162	-0.03731	-0.102224	-0.0248664	NA	0.50616	NA
Severity_of_Covid19	NA	NA	NA	1	NA	NA	NA	NA	NA	NA	NA	NA	NA	NA	NA	NA	NA	NA	NA	NA	NA	NA	NA	NA	NA	NA	NA	NA	NA	NA	NA	NA	NA	NA	NA	NA	NA	NA	NA	NA	NA	NA	NA	NA	NA	NA	NA	NA	NA
Covid19_vaccin	-0.363696	-0.0978436	-0.0937777	NA	1	NA	1	-0.138714	NA	NA	1	0.137737	-0.462691	0.0320718	0.998778	-0.771293	0.0303363	-0.170183	0.135993	-0.000304873	-0.0141659	-0.0724368	0.0879894	NA	0.133995	0.0411213	0.0336486	0.358632	0.11662	-0.0802706	0.311174	0.0678385	0.0272671	0.497408	0.565609	0.141124	0.0784139	0.102464	0.583955	NA	-0.245676	-0.245962	0.25187	0.0962934	-0.141965	0.0864263	NA	NA	NA
Urobilinogen	NA	NA	NA	NA	NA	1	NA	NA	NA	NA	NA	NA	NA	NA	NA	#NAME?	NA	NA	#NAME?	NA	NA	NA	#NAME?	NA	#NAME?	#NAME?	NA	#NAME?	NA	NA	#NAME?	NA	NA	NA	NA	NA	NA	NA	NA	#NAME?	NA	NA	NA	NA	NA	NA	NA	NA	NA
Unrinary_Creatinin	NA	-0.419876	-0.482906	NA	1	NA	1	-1	NA	NA	NA	NA	NA	-1	NA	NA	0.3616	-0.355765	0.0344804	0.148536	0.0527839	-0.0283385	0.361025	NA	0.622859	0.070822	0.893055	0.638829	0.992317	-0.0384675	0.539021	0.0846094	0.971659	NA	NA	0.864032	0.601148	0.887538	NA	NA	1	1	-1	0.32921	NA	NA	NA	NA	NA
Urea	0.153373	0.341847	-0.154062	NA	-0.138714	NA	-1	1	0.363654	-0.73775	-0.170589	0.0480888	0.0114958	0.189962	-0.345761	-0.0198711	0.0687838	0.0093776	0.0625312	0.08187	-0.0325208	0.00690887	-0.1213	-0.544457	0.0622847	0.0356451	-0.216928	0.0794484	-0.1582	-0.15655	0.0960718	0.113051	-0.0457123	-0.538385	-0.344437	-0.203917	0.250292	-0.188052	-0.224837	NA	0.0280711	0.0331607	-0.0726862	0.120173	0.342838	0.221751	NA	0.0163854	1
Urinary_Glucose	NA	-0.115674	-0.173917	NA	NA	NA	NA	0.363654	1	NA	NA	0.330971	0.415799	-0.209121	NA	0.795675	-0.56377	-0.354622	-0.222591	-0.42765	-0.412044	0.0663886	-0.155289	NA	-0.148213	-0.3925	0.402822	0.23421	0.0169573	-0.357922	0.19085	0.474737	0.1032	-0.21215	-0.389509	-0.285977	0.430019	-0.231105	-0.476881	NA	-1	-1	1	0.0981438	-1	-1	NA	NA	NA
Cetone	NA	NA	NA	NA	NA	NA	NA	-0.73775	NA	1	NA	0.894295	0.654654	0.995871	NA	-0.68568	1	0.954678	0.433555	0.797017	0.5	-0.15021	-0.39736	NA	-1	-0.821995	0.718542	-0.532383	0.917663	-0.152167	-0.675845	-0.638221	0.755929	0.690004	0.381246	-0.5	0.114708	-0.5	-0.693375	NA	1	1	-1	0.29295	-1	NA	NA	NA	NA
Leucocytes	NA	0.32678	0.188672	NA	1	NA	NA	-0.170589	NA	NA	1	0.289853	0.112143	-0.147572	NA	-0.543467	0.399874	-0.480387	-0.36047	-0.18584	-0.116244	0.0293895	0.457637	NA	-0.197213	-0.179824	-0.133854	0.0535086	-0.285375	0.511846	-0.0175975	-0.343493	-0.201432	0.139393	0.22924	0.148592	0.0507611	0.220549	0.761841	NA	-0.71034	-0.72217	0.685529	0.160791	0.0190889	-0.0322245	NA	NA	NA
pH	-0.372921	0.140356	0.121689	NA	0.137737	NA	NA	0.0480888	0.330971	0.894295	0.289853	1	-0.108537	0.140754	0.746157	-0.356825	-0.150662	-0.125689	-0.166168	-0.0433367	0.0590616	0.0165048	-0.19846	NA	-0.199546	-0.174067	0.0119984	0.0004709	0.132857	-0.141366	0.0790059	0.158995	0.000827904	-0.0264011	0.106356	0.146503	-0.154476	0.188905	-0.208684	NA	0.290557	0.296281	-0.317204	-0.00271197	0.14862	0.176221	NA	NA	NA
Specific_Gravity	NA	0.0546383	-0.089968	NA	-0.462691	NA	NA	0.0114958	0.415799	0.654654	0.112143	-0.108537	1	-0.00898064	-0.895491	-0.334052	0.0257853	0.169481	0.00579239	0.182854	0.116244	-0.147617	-0.139399	NA	-0.0447077	0.000277454	-0.104649	-0.25656	-0.120457	0.0305706	-0.239588	-0.0596103	-0.0454314	-0.0425662	-0.128473	-0.0976128	0.293838	-0.141025	-0.176213	NA	-0.104091	-0.114745	0.113412	-0.0490727	0.0341551	0.120454	NA	NA	NA
SI_of_Xray	0.213393	0.162664	-0.0917659	NA	0.0320718	NA	-1	0.189962	-0.209121	0.995871	-0.147572	0.140754	-0.00898064	1	0.035379	-0.0199379	0.148079	-0.0722804	-0.0623497	0.028989	0.00575545	0.013114	-0.128711	NA	0.0852036	0.07402	-0.147411	0.0311185	-0.0354132	-0.13403	0.0819168	0.108684	-0.0416702	0.192196	0.234983	-0.268042	0.0078178	-0.235717	0.104809	NA	0.0761028	0.0801976	-0.10209	0.118864	0.0402473	0.102625	NA	0.847841	1
Ejection_Fraction	NA	0.313073	-0.0930301	NA	0.998778	NA	NA	-0.345761	NA	NA	NA	0.746157	-0.895491	0.035379	1	-0.873994	0.508814	-0.301409	0.217537	-0.235674	-0.307281	-0.132199	0.2567	NA	0.351816	0.246813	-0.138317	0.524635	-0.101939	-0.212611	0.504599	0.228401	-0.162308	0.423828	0.261983	0.369474	-0.486472	0.289382	0.252221	NA	0.0336801	0.0332023	-0.0445714	-0.00459289	0.213808	0.184619	NA	NA	NA
Lactate	0.394766	0.106645	0.164903	NA	-0.771293	#NAME?	NA	-0.0198711	0.795675	-0.68568	-0.543467	-0.356825	-0.334052	-0.0199379	-0.873994	1	-0.0830681	-0.0101625	-0.0458062	0.404923	-0.0483528	0.0298767	-0.0546157	NA	-0.0591006	-0.0219666	-0.116612	-0.0453957	-0.0442596	0.00350538	-0.0467686	0.00422674	0.00693258	-0.0118317	-0.564603	-0.00803506	0.0311508	0.0284064	0.014807	NA	0.456884	0.454143	-0.359304	-0.0958411	0.124072	0.115435	NA	NA	NA
Fibrinogen	-0.0791281	0.199393	-0.0859776	NA	0.0303363	NA	0.3616	0.0687838	-0.56377	1	0.399874	-0.150662	0.0257853	0.148079	0.508814	-0.0830681	1	-0.0652277	0.0696972	-0.0689756	0.0224816	0.0690975	-0.163389	-0.433857	0.0444611	-0.00706469	-0.0212867	0.192383	-0.0586354	-0.241837	0.245518	0.232097	-0.0314059	0.373637	0.248756	-0.185817	0.0545961	-0.133092	0.150346	NA	-0.177856	-0.167675	0.0593435	0.0373186	-0.0964714	-0.138468	NA	0.997846	NA
Percentage_of_Monocytes	0.109988	-0.0178481	-0.123279	NA	-0.170183	NA	-0.355765	0.0093776	-0.354622	0.954678	-0.480387	-0.125689	0.169481	-0.0722804	-0.301409	-0.0101625	-0.0652277	1	0.588989	0.0418115	0.103797	0.120294	-0.0522039	0.980923	0.174895	0.299326	0.0793227	-0.318559	0.0789067	0.140949	-0.305234	-0.3977	0.170578	-0.0429806	-0.0723438	-0.0535829	-0.00934785	-0.0501193	0.052392	NA	0.108335	0.0996768	-0.0593733	-0.0335264	0.130269	0.15799	NA	0.256375	1
Quantity_of_Monocytes	0.149722	0.0211614	-0.207732	NA	0.135993	#NAME?	0.0344804	0.0625312	-0.222591	0.433555	-0.36047	-0.166168	0.00579239	-0.0623497	0.217537	-0.0458062	0.0696972	0.588989	1	0.0164696	0.0358572	0.0210869	0.152308	0.883852	0.329549	0.216052	0.161484	0.401097	0.163763	-0.200451	0.256389	-0.0393707	-0.0136119	-0.0347055	-0.0294267	-0.142834	-0.024468	-0.0990274	-0.106158	NA	0.0807475	0.083458	-0.100022	-0.0208016	0.0380165	0.11446	NA	0.566368	1
Mean_Corpuscular_volume	0.147024	0.212063	-0.0332076	NA	-0.000304873	NA	0.148536	0.08187	-0.42765	0.797017	-0.18584	-0.0433367	0.182854	0.028989	-0.235674	0.404923	-0.0689756	0.0418115	0.0164696	1	0.0351485	0.0147265	-0.0607274	0.00699258	0.0231111	0.0434392	-0.384674	-0.0636941	0.118663	-0.0472663	-0.0663584	-0.00903579	0.0170294	-0.0998338	-0.273114	0.0556446	0.0547206	-0.00324098	-0.0315288	NA	-0.0119298	-0.0177008	0.0607427	0.0817116	0.0611851	-0.0058265	NA	0.348614	-1
Mean_Corpuscular_hemoglobin	-0.154011	0.0268537	0.0314061	NA	-0.0141659	NA	0.0527839	-0.0325208	-0.412044	0.5	-0.116244	0.0590616	0.116244	0.00575545	-0.307281	-0.0483528	0.0224816	0.103797	0.0358572	0.0351485	1	0.0303437	-0.0417445	-0.486025	0.0115332	0.00403558	0.0198077	0.00266317	0.0486657	-0.0290576	-0.00163062	-0.064977	0.282153	0.0329476	-0.000807912	0.00441993	0.00888773	-0.000701439	-0.0147722	NA	-0.03924	-0.038765	0.032971	-0.0163748	-0.0878465	-0.0970412	NA	0.757061	-1
Mean_Corpuscular_hemoglobin_concentration	-0.0549792	0.0279205	-0.0758421	NA	-0.0724368	NA	-0.0283385	0.00690887	0.0663886	-0.15021	0.0293895	0.0165048	-0.147617	0.013114	-0.132199	0.0298767	0.0690975	0.120294	0.0210869	0.0147265	0.0303437	1	0.00398951	0.00637256	0.0276761	0.0552382	-0.0393178	-0.0901424	0.147511	0.0502294	-0.018804	0.0829755	0.0053857	-0.0560955	-0.00488998	-0.126897	-0.0448607	-0.0324609	0.0361596	NA	0.0271703	0.024046	0.0110359	-0.0336883	-0.114529	-0.223554	NA	0.0108494	-1
Quantity_of_Lymphocytes	-0.0736017	-0.180667	-0.00713903	NA	0.0879894	#NAME?	0.361025	-0.1213	-0.155289	-0.39736	0.457637	-0.19846	-0.139399	-0.128711	0.2567	-0.0546157	-0.163389	-0.0522039	0.152308	-0.0607274	-0.0417445	0.00398951	1	0.705004	0.152414	0.0870862	0.209773	0.172501	0.161062	0.682171	-0.115705	-0.574768	-0.0416152	-0.186091	-0.103444	0.144304	0.0526139	0.191953	-0.10561	NA	-0.0487185	-0.0487022	0.0742438	-0.083969	0.0615758	0.0191693	NA	-0.419448	1
Percentage_of_Eosinophils	NA	-0.853402	-0.939369	NA	NA	NA	NA	-0.544457	NA	NA	NA	NA	NA	NA	NA	NA	-0.433857	0.980923	0.883852	0.00699258	-0.486025	0.00637256	0.705004	1	-0.83336	-0.891783	0.982799	-0.994131	0.168812	0.877412	-0.974885	-0.980949	0.805353	NA	NA	-0.277787	0.0515005	0.595257	NA	NA	NA	NA	NA	-0.0821847	NA	NA	NA	NA	NA
Quantity_of_Basophils	-0.139224	0.0738873	-0.110481	NA	0.133995	#NAME?	0.622859	0.0622847	-0.148213	-1	-0.197213	-0.199546	-0.0447077	0.0852036	0.351816	-0.0591006	0.0444611	0.174895	0.329549	0.0231111	0.0115332	0.0276761	0.152414	-0.83336	1	0.909666	0.0887489	0.169188	0.104338	-0.0163784	0.0751788	-0.100742	0.0259399	0.0892453	0.0527547	-0.171402	0.105087	-0.120356	-0.00631495	NA	0.100221	0.104125	-0.125588	0.0219963	0.164474	0.294342	NA	-0.366394	1
Percentage_of_Basophils	-0.142379	0.0717872	-0.0887158	NA	0.0411213	#NAME?	0.070822	0.0356451	-0.3925	-0.821995	-0.179824	-0.174067	0.000277454	0.07402	0.246813	-0.0219666	-0.00706469	0.299326	0.216052	0.0434392	0.00403558	0.0552382	0.0870862	-0.891783	0.909666	1	0.0885118	-0.132685	0.115618	0.134209	-0.20763	-0.291024	-0.00237817	0.0943226	0.0274653	-0.100143	0.12433	-0.0624244	0.081315	NA	0.0970376	0.0979457	-0.106961	-0.00154583	0.164065	0.286433	NA	-0.672966	1
Red_blood_cell_count	0.240836	-0.294866	-0.247872	NA	0.0336486	NA	0.893055	-0.216928	0.402822	0.718542	-0.133854	0.0119984	-0.104649	-0.147411	-0.138317	-0.116612	-0.0212867	0.0793227	0.161484	-0.384674	0.0198077	-0.0393178	0.209773	0.982799	0.0887489	0.0885118	1	0.0783458	0.760849	0.107732	-0.00273228	-0.116121	0.0383419	0.181239	0.101827	0.0661937	0.021351	0.225351	0.0103638	NA	0.0350294	0.0286127	0.0387262	-0.329031	-0.0353483	-0.0804101	NA	0.977255	1
White_blood_cell_count	0.0189256	0.0317241	-0.0837037	NA	0.358632	#NAME?	0.638829	0.0794484	0.23421	-0.532383	0.0535086	0.0004709	-0.25656	0.0311185	0.524635	-0.0453957	0.192383	-0.318559	0.401097	-0.0636941	0.00266317	-0.0901424	0.172501	-0.994131	0.169188	-0.132685	0.0783458	1	0.0799374	-0.450634	0.933628	0.501469	-0.00736493	0.0181583	0.0963303	-0.154549	-0.00407852	-0.113432	-0.0675868	NA	-0.0143388	-0.00249846	-0.0672352	0.0518264	-0.0615989	-0.00510255	NA	0.381949	-1
Hemoglobin	0.176878	-0.222605	-0.4151	NA	0.11662	NA	0.992317	-0.1582	0.0169573	0.917663	-0.285375	0.132857	-0.120457	-0.0354132	-0.101939	-0.0442596	-0.0586354	0.0789067	0.163763	0.118663	0.0486657	0.147511	0.161062	0.168812	0.104338	0.115618	0.760849	0.0799374	1	0.0511236	0.0153279	-0.0715755	-0.00860387	0.186274	0.110818	0.0365727	0.0531329	0.19896	-0.0161649	NA	0.0625738	0.0541458	0.0323049	-0.249209	-0.0320427	-0.101959	NA	0.869111	-1
Ratio_of_Lymphocytes	0.0882506	-0.219261	0.0702931	NA	-0.0802706	NA	-0.0384675	-0.15655	-0.357922	-0.152167	0.511846	-0.141366	0.0305706	-0.13403	-0.212611	0.00350538	-0.241837	0.140949	-0.200451	-0.0472663	-0.0290576	0.0502294	0.682171	0.877412	-0.0163784	0.134209	0.107732	-0.450634	0.0511236	1	-0.628594	-0.937361	0.000771091	-0.122704	-0.0866547	0.201743	0.043733	0.21371	0.0830028	NA	-0.0680813	-0.0804943	0.178438	-0.0844074	0.134119	0.0297616	NA	-0.825597	1
Quantity_of_Neutrophils	0.0202214	0.0620562	-0.0705812	NA	0.311174	#NAME?	0.539021	0.0960718	0.19085	-0.675845	-0.0175975	0.0790059	-0.239588	0.0819168	0.504599	-0.0467686	0.245518	-0.305234	0.256389	-0.0663584	-0.00163062	-0.018804	-0.115705	-0.974885	0.0751788	-0.20763	-0.00273228	0.933628	0.0153279	-0.628594	1	0.666163	0.016296	0.0841843	0.16838	-0.195644	-0.0381619	-0.163051	-0.000608792	NA	-0.0309431	-0.0205819	-0.0455949	0.0793416	-0.093199	-0.0237651	NA	0.642363	-1
Percentage_of_Neutrophils	-0.133324	0.174635	-0.00760782	NA	0.0678385	NA	0.0846094	0.113051	0.474737	-0.638221	-0.343493	0.158995	-0.0596103	0.108684	0.228401	0.00422674	0.232097	-0.3977	-0.0393707	-0.00903579	-0.064977	0.0829755	-0.574768	-0.980949	-0.100742	-0.291024	-0.116121	0.501469	-0.0715755	-0.937361	0.666163	1	-0.100055	0.0766126	0.0752173	-0.168045	-0.0557872	-0.167544	-0.0975031	NA	0.0342016	0.0456909	-0.130683	0.0785139	-0.141367	-0.0665219	NA	0.912577	-1
Hematocrit	0.288307	-0.00388252	0.026292	NA	0.0272671	NA	0.971659	-0.0457123	0.1032	0.755929	-0.201432	0.000827904	-0.0454314	-0.0416702	-0.162308	0.00693258	-0.0314059	0.170578	-0.0136119	0.0170294	0.282153	0.0053857	-0.0416152	0.805353	0.0259399	-0.00237817	0.0383419	-0.00736493	-0.00860387	0.000771091	0.016296	-0.100055	1	0.147269	0.000210809	0.01524	0.0412364	0.0243185	-0.0315885	NA	0.0341249	0.0241778	0.0720424	-0.0294762	-0.0184455	-0.099641	NA	0.92665	-1
Beta_adrenergic_blockers	0.0658351	-0.0943727	0.00929652	NA	0.497408	NA	NA	-0.538385	-0.21215	0.690004	0.139393	-0.0264011	-0.0425662	0.192196	0.423828	-0.0118317	0.373637	-0.0429806	-0.0347055	-0.0998338	0.0329476	-0.0560955	-0.186091	NA	0.0892453	0.0943226	0.181239	0.0181583	0.186274	-0.122704	0.0841843	0.0766126	0.147269	1	0.865334	0.106349	-0.186922	0.254014	0.623198	NA	-0.217999	-0.214842	0.154583	0.0927003	-0.364834	-0.444991	NA	NA	NA
anion_HCO3	-0.3999	-0.0692332	-0.0714611	NA	0.565609	NA	NA	-0.344437	-0.389509	0.381246	0.22924	0.106356	-0.128473	0.234983	0.261983	-0.564603	0.248756	-0.0723438	-0.0294267	-0.273114	-0.000807912	-0.00488998	-0.103444	NA	0.0527547	0.0274653	0.101827	0.0963303	0.110818	-0.0866547	0.16838	0.0752173	0.000210809	0.865334	1	0.0383894	-0.144821	0.172435	0.623903	NA	-0.353663	-0.351682	0.304372	0.228518	-0.369343	-0.38417	NA	NA	NA
anion_Cl	0.116519	-0.172284	0.127685	NA	0.141124	NA	0.864032	-0.203917	-0.285977	-0.5	0.148592	0.146503	-0.0976128	-0.268042	0.369474	-0.00803506	-0.185817	-0.0535829	-0.142834	0.0556446	0.00441993	-0.126897	0.144304	-0.277787	-0.171402	-0.100143	0.0661937	-0.154549	0.0365727	0.201743	-0.195644	-0.168045	0.01524	0.106349	0.0383894	1	0.0358469	0.81629	0.129541	NA	-0.0633881	-0.0673845	0.140265	-0.0956084	-0.034173	-0.0785354	NA	0.164624	1
ion_K	-0.132169	0.0479749	-0.158991	NA	0.0784139	NA	0.601148	0.250292	0.430019	0.114708	0.0507611	-0.154476	0.293838	0.0078178	-0.486472	0.0311508	0.0545961	-0.00934785	-0.024468	0.0547206	0.00888773	-0.0448607	0.0526139	0.0515005	0.105087	0.12433	0.021351	-0.00407852	0.0531329	0.043733	-0.0381619	-0.0557872	0.0412364	-0.186922	-0.144821	0.0358469	1	-0.0271614	-0.111336	NA	0.0305865	0.0394714	-0.070631	0.0160549	0.425911	0.254617	NA	-0.953632	-1
ion_Na	0.220143	-0.211493	0.0600423	NA	0.102464	NA	0.887538	-0.188052	-0.231105	-0.5	0.220549	0.188905	-0.141025	-0.235717	0.289382	0.0284064	-0.133092	-0.0501193	-0.0990274	-0.00324098	-0.000701439	-0.0324609	0.191953	0.595257	-0.120356	-0.0624244	0.225351	-0.113432	0.19896	0.21371	-0.163051	-0.167544	0.0243185	0.254014	0.172435	0.81629	-0.0271614	1	0.208907	NA	0.001056	-0.00289738	0.0990547	-0.206576	-0.0365844	-0.0897407	NA	0.587394	-1
pCO2	-0.217988	0.188092	-0.020469	NA	0.583955	NA	NA	-0.224837	-0.476881	-0.693375	0.761841	-0.208684	-0.176213	0.104809	0.252221	0.014807	0.150346	0.052392	-0.106158	-0.0315288	-0.0147722	0.0361596	-0.10561	NA	-0.00631495	0.081315	0.0103638	-0.0675868	-0.0161649	0.0830028	-0.000608792	-0.0975031	-0.0315885	0.623198	0.623903	0.129541	-0.111336	0.208907	1	NA	-0.383076	-0.385446	0.39926	0.0938549	-0.266798	-0.408973	NA	NA	NA
FiO2	NA	NA	NA	NA	NA	#NAME?	NA	NA	NA	NA	NA	NA	NA	NA	NA	NA	NA	NA	NA	NA	NA	NA	NA	NA	NA	NA	NA	NA	NA	NA	NA	NA	NA	NA	NA	NA	NA	NA	NA	1	6.55848e-08	0	8.74568e-08	NA	NA	#NAME?	NA	NA	NA
International_normalized_ratio	0.214785	-0.0165741	0.0284329	NA	-0.245676	NA	1	0.0280711	-1	1	-0.71034	0.290557	-0.104091	0.0761028	0.0336801	0.456884	-0.177856	0.108335	0.0807475	-0.0119298	-0.03924	0.0271703	-0.0487185	NA	0.100221	0.0970376	0.0350294	-0.0143388	0.0625738	-0.0680813	-0.0309431	0.0342016	0.0341249	-0.217999	-0.353663	-0.0633881	0.0305865	0.001056	-0.383076	6.55848e-08	1	0.998355	-0.855204	0.122836	0.41751	0.524157	NA	-0.197636	NA
Time_of_Prothrombin	0.221577	-0.000690687	0.018751	NA	-0.245962	NA	1	0.0331607	-1	1	-0.72217	0.296281	-0.114745	0.0801976	0.0332023	0.454143	-0.167675	0.0996768	0.083458	-0.0177008	-0.038765	0.024046	-0.0487022	NA	0.104125	0.0979457	0.0286127	-0.00249846	0.0541458	-0.0804943	-0.0205819	0.0456909	0.0241778	-0.214842	-0.351682	-0.0673845	0.0394714	-0.00289738	-0.385446	0	0.998355	1	-0.882003	0.134294	0.410552	0.523934	NA	-0.198058	NA
Ratio_of_Prothrombin	-0.257828	-0.0854442	0.0174162	NA	0.25187	NA	-1	-0.0726862	1	-1	0.685529	-0.317204	0.113412	-0.10209	-0.0445714	-0.359304	0.0593435	-0.0593733	-0.100022	0.0607427	0.032971	0.0110359	0.0742438	NA	-0.125588	-0.106961	0.0387262	-0.0672352	0.0323049	0.178438	-0.0455949	-0.130683	0.0720424	0.154583	0.304372	0.140265	-0.070631	0.0990547	0.39926	8.74568e-08	-0.855204	-0.882003	1	-0.218679	-0.322357	-0.483634	NA	0.104875	NA
Ddimer	0.059142	0.136802	-0.03731	NA	0.0962934	NA	0.32921	0.120173	0.0981438	0.29295	0.160791	-0.00271197	-0.0490727	0.118864	-0.00459289	-0.0958411	0.0373186	-0.0335264	-0.0208016	0.0817116	-0.0163748	-0.0336883	-0.083969	-0.0821847	0.0219963	-0.00154583	-0.329031	0.0518264	-0.249209	-0.0844074	0.0793416	0.0785139	-0.0294762	0.0927003	0.228518	-0.0956084	0.0160549	-0.206576	0.0938549	NA	0.122836	0.134294	-0.218679	1	0.0327422	0.131494	NA	-0.702521	1
Time_of_aPTT	0.0541034	0.0418021	-0.102224	NA	-0.141965	NA	NA	0.342838	-1	-1	0.0190889	0.14862	0.0341551	0.0402473	0.213808	0.124072	-0.0964714	0.130269	0.0380165	0.0611851	-0.0878465	-0.114529	0.0615758	NA	0.164474	0.164065	-0.0353483	-0.0615989	-0.0320427	0.134119	-0.093199	-0.141367	-0.0184455	-0.364834	-0.369343	-0.034173	0.425911	-0.0365844	-0.266798	NA	0.41751	0.410552	-0.322357	0.0327422	1	0.748125	NA	-1	NA
Ratio_of_aPTT	0.0716932	0.0025866	-0.0248664	NA	0.0864263	NA	NA	0.221751	-1	NA	-0.0322245	0.176221	0.120454	0.102625	0.184619	0.115435	-0.138468	0.15799	0.11446	-0.0058265	-0.0970412	-0.223554	0.0191693	NA	0.294342	0.286433	-0.0804101	-0.00510255	-0.101959	0.0297616	-0.0237651	-0.0665219	-0.099641	-0.444991	-0.38417	-0.0785354	0.254617	-0.0897407	-0.408973	#NAME?	0.524157	0.523934	-0.483634	0.131494	0.748125	1	NA	-1	NA
Total_Protein	NA	NA	NA	NA	NA	NA	NA	NA	NA	NA	NA	NA	NA	NA	NA	NA	NA	NA	NA	NA	NA	NA	NA	NA	NA	NA	NA	NA	NA	NA	NA	NA	NA	NA	NA	NA	NA	NA	NA	NA	NA	NA	NA	NA	NA	NA	1	NA	NA
Protein_of_pleural_fluid	NA	0.790103	0.50616	NA	NA	NA	NA	0.0163854	NA	NA	NA	NA	NA	0.847841	NA	NA	0.997846	0.256375	0.566368	0.348614	0.757061	0.0108494	-0.419448	NA	-0.366394	-0.672966	0.977255	0.381949	0.869111	-0.825597	0.642363	0.912577	0.92665	NA	NA	0.164624	-0.953632	0.587394	NA	NA	-0.197636	-0.198058	0.104875	-0.702521	-1	-1	NA	1	NA
Protein_of_cerebrospinal_fluid	NA	0.0681301	NA	NA	NA	NA	NA	1	NA	NA	NA	NA	NA	1	NA	NA	NA	1	1	-1	-1	-1	1	NA	1	1	1	-1	-1	1	-1	-1	-1	NA	NA	1	-1	-1	NA	NA	NA	NA	NA	1	NA	NA	NA	NA	1
Glucose_of_cerebrospinal_fluid	NA	NA	NA	NA	NA	NA	NA	NA	NA	NA	NA	NA	NA	NA	NA	NA	NA	NA	NA	NA	NA	NA	NA	NA	NA	NA	NA	NA	NA	NA	NA	NA	NA	NA	NA	NA	NA	NA	NA	NA	NA	NA	NA	NA	NA	NA	NA	NA	NA
Glucose	0.30762	0.222745	-0.00660787	NA	-0.0324482	NA	-0.898099	0.125501	0.400958	-1	0.731925	0.0873471	0.026443	0.136752	0.0962459	0.112865	0.138607	-0.198831	-0.142535	0.0146491	-0.0410956	0.0411414	-0.136921	-0.770383	-0.0711494	-0.101987	-0.0364881	0.10429	-0.0207558	-0.200331	0.159104	0.237457	-0.0373504	-0.0137587	0.00776733	-0.220762	0.00748011	-0.203382	0.0544267	NA	-0.0455571	-0.0475472	0.0252486	0.0112049	0.0380963	-0.0387726	NA	-0.451121	1
Albumin	0.05424	-0.379971	0.0969214	NA	-0.00737995	#NAME?	NA	-0.151346	0.325267	0.24223	-0.278071	-0.00448638	-0.022597	-0.0467162	-0.0616861	0.00897722	-0.113549	0.0947998	0.0895034	-0.249442	0.160792	-0.137174	0.205055	NA	-0.118123	-0.0698637	0.433671	-0.0725955	0.313678	0.163659	-0.206081	-0.250211	0.176451	0.0664733	-0.00370943	0.127028	0.0825064	0.263982	0.0352943	NA	-0.381751	-0.382233	0.344002	-0.37154	-0.0289249	-0.133013	NA	0.744148	NA
Transferin	NA	0.00458665	NA	NA	NA	NA	NA	-1	NA	NA	NA	NA	NA	NA	NA	NA	NA	0.0935654	0.903451	-1	-1	-1	0.92879	NA	0.895311	0.136668	-0.953674	0.648908	NA	0.994164	0.30076	-0.97443	-0.971061	NA	NA	1	-1	NA	NA	NA	1	1	-1	-1	NA	NA	NA	NA	NA
Pro_Calcitonin	0.95732	0.305599	0.246349	NA	NA	NA	NA	0.00316996	NA	-1	1	-0.868434	-0.655967	-0.47771	NA	0.0199527	0.0951918	0.105789	0.534477	0.44668	0.46291	0.345816	0.484197	NA	0.775788	0.090273	0.0209587	0.658612	0.122633	0.0848092	0.693426	-0.0634813	0.224085	-0.598952	-0.526881	0.797531	-0.496294	-0.0611099	0.119893	NA	-0.204666	-0.204674	0.346704	0.0994909	0.0936639	0.187143	NA	NA	NA
Ferritin	0.0342472	0.220042	-0.379301	NA	-0.0424004	NA	0.402366	0.237797	-0.128336	-0.37408	0.105479	0.0247784	0.0960561	0.19885	-0.359946	-0.0998191	0.285093	-0.102466	-0.0247875	0.131946	0.0047081	0.123621	-0.0829591	0.434621	0.109343	0.0813286	-0.0390518	0.112505	0.12635	-0.125029	0.157538	0.129939	0.0216543	-0.141385	-0.0316962	-0.307794	0.0147322	-0.240455	-0.0636553	NA	0.0214678	0.0302737	-0.102528	0.142444	0.102146	0.138299	NA	0.39562	-1
C_reactive_protein	0.0529163	0.115512	-0.0880218	NA	0.311486	NA	-0.193963	0.082336	0.674037	-0.847822	0.272235	-0.0247876	-0.142665	0.226438	0.432683	0.182413	0.511016	-0.171196	0.0117056	-0.00240633	-0.0367087	-0.00131951	-0.19694	-0.129672	0.10863	-0.0178926	-0.204288	0.363217	-0.188728	-0.311788	0.427613	0.322475	-0.0301782	0.161998	0.0266231	-0.286098	-0.0453897	-0.264538	0.142362	NA	0.0517456	0.0644133	-0.15984	0.177602	-0.0115907	0.00478376	NA	0.9565	-1
Pro_btype_natriuretic_peptide	-0.0652559	0.2302	0.0132646	#NAME?	-0.376117	NA	-1	0.568329	-0.844167	NA	NA	0.133131	-0.396641	0.075513	0.448362	-0.149406	0.171086	-0.00171554	-0.0633394	-0.0597084	-0.141261	-0.0241289	-0.252571	NA	0.0515982	0.0916235	-0.192327	-0.130558	-0.285374	-0.181206	-0.0447702	0.145499	-0.0685961	-0.234791	-0.135907	-0.0661781	0.0908894	-0.0774364	-0.227254	#NAME?	0.0342221	0.046659	-0.122727	0.00862328	0.336431	0.422659	NA	NA	NA
TroponinT	0.0797688	-0.0574684	-0.0711829	NA	-0.0370516	NA	-1	0.377766	-0.956843	1	0.0243923	0.151804	-0.0899908	0.15934	0.0267855	-0.0548856	0.0339901	-0.053937	0.0764274	0.0558153	-0.0803361	-0.0173815	-0.0403516	NA	-0.0648948	-0.104469	-0.153684	0.236999	-0.10376	-0.160509	0.256897	0.159022	-0.0447714	-0.591921	-0.450808	-0.00777583	0.149075	-0.020335	-0.536725	2.89579e-08	0.113713	0.119075	-0.136206	0.0709956	0.114919	0.203354	NA	1	NA
Creatinin	-0.0268647	0.175389	-0.323659	NA	-0.00686502	NA	-0.605622	0.6571	0.246593	-1	-0.261716	0.0293107	-0.152129	0.239681	-0.352858	-0.0322733	0.0192288	0.0910555	0.100784	0.101346	-0.0170211	0.0166057	-0.0743102	0.872126	0.0417446	0.0453145	-0.0664843	-0.00951349	0.0396727	-0.0832745	-0.015084	0.0200063	-0.022421	-0.274859	-0.120081	-0.105415	0.272069	-0.0533709	-0.0276652	NA	-0.0353939	-0.0350891	0.0257088	0.00282058	0.611714	0.196955	NA	0.0775668	-1
Phosphor	-0.160128	-0.449726	0.629296	NA	0.169031	NA	NA	0.733131	NA	NA	1	-0.240537	-0.0488755	0.0924871	NA	-0.189194	-0.65399	-0.0124027	-0.0505043	-0.607376	-0.427265	-0.00248672	-0.162143	NA	-0.0217956	-0.13245	-0.587881	-0.0446766	-0.676032	-0.15309	-0.0426565	0.0883568	-0.670057	-0.669384	-0.475458	-0.349222	-0.12754	-0.291762	-0.454879	NA	-0.230387	-0.222132	0.178613	0.1289	0.205109	0.215048	NA	NA	NA
Creatin_kinase	NA	0.204535	0.227844	NA	NA	NA	NA	0.114037	NA	NA	NA	-0.883247	0.152081	-0.590537	0.18183	-0.134987	-0.0470453	-0.0849726	0.130983	0.388466	-0.0869435	0.170895	0.26505	NA	0.180639	0.015256	-0.108449	0.334538	-0.0450117	-0.0582629	0.323624	0.11307	0.00552537	-0.710907	-0.623237	0.430613	-0.677453	0.00607816	0.0603929	NA	-0.663323	-0.661634	0.704625	0.0435027	0.120876	-0.172777	NA	NA	NA
Lactate_Dehydrogenase	-0.177548	0.0450808	-0.0552991	NA	0.0979502	NA	-0.262594	0.128151	0.325133	-0.445767	0.0372805	0.104685	-0.252105	0.133506	-0.361375	0.0218417	0.0104039	-0.101493	-0.0525197	0.0232737	0.00428033	-0.0276462	0.0214509	-0.0474243	0.600293	0.459334	-0.107398	0.0907562	-0.0720145	-0.0652086	0.0811403	0.0651465	0.0148502	-0.0546822	-0.0139626	-0.186277	0.144606	-0.186909	0.0245355	NA	0.0977585	0.1034	-0.132888	0.17431	0.257652	0.347162	NA	-0.0135386	NA
Total_Bilirubin	NA	0.0793574	-0.268559	NA	0.19496	NA	NA	-0.201642	NA	NA	NA	0.436019	NA	-0.3356	NA	-0.718814	-0.122641	0.290487	0.62241	0.350091	0.424531	0.457417	-0.127991	NA	0.0901092	-0.194105	-0.870055	0.0483744	-0.215569	-0.276759	-0.0398368	0.200674	-0.38245	1	0.731961	-0.473713	-0.515346	-0.25073	0.347403	NA	-1	-1	1	0.0281066	NA	NA	NA	NA	NA
Direct_bilirubin	NA	0.0400833	NA	NA	0.190318	NA	NA	-0.278231	NA	NA	NA	0.713455	NA	-0.229947	NA	-0.675822	-0.226366	0.921742	0.738037	0.528955	0.684979	0.671349	0.749124	NA	0.0168457	0.0861324	-0.481094	-0.196041	-0.510096	0.0720738	-0.237512	-0.359255	-0.397229	-0.192336	0.688879	-0.498041	-0.698752	-0.298625	0.372099	NA	NA	NA	NA	0.0635513	NA	NA	NA	NA	NA
AST	-0.826546	0.0746893	-0.0842974	NA	0.296135	NA	NA	0.162524	NA	NA	NA	-0.0790296	-0.397939	0.281506	NA	-0.131059	-0.165584	-0.0798569	0.0125967	0.162115	0.203031	0.0827188	0.269136	NA	0.842416	0.826617	-0.151382	0.153937	-0.0688927	0.0288908	0.0648837	-0.056143	-0.070366	-0.652603	-0.315494	-0.290501	0.239021	-0.278981	-0.260024	NA	0.193647	0.182427	-0.188183	0.242239	0.115075	0.426463	NA	NA	NA
ALT	-0.219637	0.0664844	-0.0750746	NA	0.176709	NA	NA	0.0862774	NA	NA	-1	-0.0107887	0.0415221	0.257915	NA	0.0512111	0.164842	-0.071147	0.0251296	0.316859	0.329159	0.128758	0.0874948	NA	0.21025	0.212985	0.00122347	0.131399	0.180655	-0.032173	0.102264	0.0335488	0.176302	-0.110889	-0.227388	-0.0420413	0.0814311	-0.0435645	-0.0810612	NA	0.108111	0.066159	-0.00779052	0.348343	0.0875428	0.131419	NA	NA	NA
The color of the cells is proportional to the strength of the correlation, ranging from red (negative correlation) to blue (positive correlation). The strength of the correlation is indicated in the color scale.
[truncated: 17 more columns]
