# Supplementary material for: Multidimensional Machine Learning for Assessing Parameters Associated With COVID-19 in Vietnam: Validation Study
Source: JMIR Form Res. 2023 Feb 16;7:e42895. doi: 10.2196/42895 (PMC9937111; doi:10.2196/42895)
Supplement: Multimedia Appendix 7 [file formative_v7i1e42895_app7.xlsx]

## Sheet: Pvalmildin2173patients
Multimedia Appendix 7. Pearson correlation test (P values) in the mild group.
	ABO_Rh	Age	Gender	Severity_of_Covid19	Covid19_vaccin	Urobilinogen	Unrinary_Creatinin	Urea	Urinary_Glucose	Cetone	Leucocytes	pH	Specific_Gravity	SI_of_Xray	Ejection_Fraction	Lactate	Fibrinogen	Percentage_of_Monocytes	Quantity_of_Monocytes	Mean_Corpuscular_volume	Mean_Corpuscular_hemoglobin	Mean_Corpuscular_hemoglobin_concentration	Quantity_of_Lymphocytes	Percentage_of_Eosinophils	Quantity_of_Basophils	Percentage_of_Basophils	Red_blood_cell_count	White_blood_cell_count	Hemoglobin	Ratio_of_Lymphocytes	Quantity_of_Neutrophils	Percentage_of_Neutrophils	Hematocrit	Beta_adrenergic_blockers	anion_HCO3	anion_Cl	ion_K	ion_Na	pCO2	FiO2	International_normalized_ratio	Time_of_Prothrombin	Ratio_of_Prothrombin	Ddimer	Time_of_aPTT	Ratio_of_aPTT	Total_Protein	Protein_of_pleural_fluid	Protein_of_cerebrospinal_fluid
ABO_Rh	NA	0.943988	0.111608	NA	0.375818	NA	NA	0.474295	NA	NA	NA	0.409997	NA	0.328248	NA	0.3808	0.740186	0.577418	0.45604	0.46429	0.443088	0.785339	0.709735	NA	0.479833	0.478675	0.226235	0.928453	0.49706	0.655192	0.923568	0.507356	0.136797	0.90139	0.374064	0.587676	0.538133	0.31281	0.638662	NA	0.377216	0.361945	0.28656	0.778851	0.84226	0.791896	NA	NA	NA
Age	0.943988	NA	0.283411	NA	0.285669	NA	0.580124	0	0.785038	NA	0.326667	0.187014	0.727848	0.00136157	0.378422	0.401614	1.13136e-07	0.606759	0.544613	6.33866e-10	0.43892	0.420947	1.8708e-07	0.146598	0.0334129	0.0398608	0	0.363379	1.93484e-10	2.25908e-10	0.0753723	4.13653e-07	0.911019	0.46191	0.580695	6.61959e-07	0.169391	9.13718e-10	0.130431	NA	0.855029	0.993901	0.343419	0.000123056	0.692369	0.980477	NA	0.420054	0.956593
Gender	0.111608	0.283411	NA	NA	0.306259	NA	0.517094	1.75671e-05	0.680422	NA	0.578494	0.253221	0.566143	0.0720948	0.798249	0.192862	0.0233067	0.000359078	1.82773e-09	0.33844	0.365309	0.0286113	0.838161	0.0606307	0.00144272	0.0110356	6.43263e-13	0.0163121	0	0.0443174	0.0430684	0.826765	0.449102	0.942353	0.568549	0.000240202	4.63654e-06	0.0853639	0.870415	NA	0.753922	0.835577	0.847133	0.297084	0.332226	0.813987	NA	0.662129	NA
Severity_of_Covid19	NA	NA	NA	NA	NA	NA	NA	NA	NA	NA	NA	NA	NA	NA	NA	NA	NA	NA	NA	NA	NA	NA	NA	NA	NA	NA	NA	NA	NA	NA	NA	NA	NA	NA	NA	NA	NA	NA	NA	NA	NA	NA	NA	NA	NA	NA	NA	NA	NA
Covid19_vaccin	0.375818	0.285669	0.306259	NA	NA	NA	0	0.144674	NA	NA	0	0.585736	0.209795	0.777624	0.0314788	0.0033076	0.784136	0.0715251	0.154686	0.997443	0.881618	0.445789	0.356249	NA	0.158977	0.671165	0.725892	0.000103258	0.245483	0.400162	0.000886576	0.475265	0.77535	0.099887	0.0439407	0.141405	0.415489	0.289044	0.0361288	NA	0.154863	0.154368	0.144395	0.319221	0.479966	0.668187	NA	NA	NA
Urobilinogen	NA	NA	NA	NA	NA	NA	NA	NA	NA	NA	NA	NA	NA	NA	NA	0	NA	NA	0	NA	NA	NA	0	NA	0	0	NA	0	NA	NA	0	NA	NA	NA	NA	NA	NA	NA	NA	0	NA	NA	NA	NA	NA	NA	NA	NA	NA
Unrinary_Creatinin	NA	0.580124	0.517094	NA	0	NA	NA	NA	NA	NA	NA	NA	NA	0	NA	NA	0.6384	0.644235	0.978045	0.851464	0.947216	0.971661	0.638975	NA	0.377141	0.929178	0.106945	0.361171	0.007683	0.961532	0.460979	0.915391	0.0283413	NA	NA	0.135968	0.398852	0.112462	NA	NA	NA	NA	0	0.67079	NA	NA	NA	NA	NA
Urea	0.474295	0	1.75671e-05	NA	0.144674	NA	NA	NA	0.375877	0.471777	0.577388	0.652643	0.940961	0.000403821	0.327769	0.87615	0.0806497	0.79554	0.0863934	0.0234516	0.36874	0.8486	0.000858693	0.455543	0.0861786	0.328982	1.89537e-09	0.0288334	1.6414e-05	1.65688e-05	0.00829616	0.00177448	0.207209	6.37578e-06	0.00462622	1.41085e-08	2.637e-12	1.79963e-07	0.0695244	NA	0.759881	0.716903	0.426245	0.0012644	0.000878877	0.0346431	NA	0.979138	NA
Urinary_Glucose	NA	0.785038	0.680422	NA	NA	NA	NA	0.375877	NA	NA	NA	0.423259	0.305575	0.652697	NA	0.0583577	0.187457	0.388726	0.596223	0.290556	0.31041	0.875887	0.713481	NA	0.726143	0.336154	0.322437	0.576652	0.968211	0.384009	0.681871	0.234568	0.807869	0.647893	0.387747	0.492311	0.287598	0.58186	0.279245	NA	NA	NA	0	0.817159	0	NA	NA	NA	NA
Cetone	NA	NA	NA	NA	NA	NA	NA	0.471777	NA	NA	NA	0.295356	0.545629	0.0578747	NA	0.51901	NA	0.192399	0.714518	0.41282	0.666667	0.90401	0.739853	NA	1.34158e-08	0.385722	0.48962	0.642594	0.260147	0.90275	0.527557	0.559341	0.454371	0.515218	0.75099	0.666667	0.926814	0.666667	0.512246	NA	NA	NA	0	0.810726	NA	NA	NA	NA	NA
Leucocytes	NA	0.326667	0.578494	NA	0	NA	NA	0.577388	NA	NA	NA	0.336745	0.715297	0.70477	NA	0.265057	0.223028	0.0965989	0.226301	0.543271	0.705298	0.924071	0.115846	NA	0.518406	0.556625	0.662865	0.862171	0.344599	0.0737623	0.954498	0.25052	0.509311	0.792265	0.662164	0.644878	0.875508	0.490938	0.0783252	NA	0.178786	0.168275	0.201408	0.63672	0.980911	0.967775	NA	NA	NA
pH	0.409997	0.187014	0.253221	NA	0.585736	NA	NA	0.652643	0.423259	0.295356	0.336745	NA	0.483113	0.25226	0.147541	0.00380047	0.200085	0.235173	0.117519	0.68336	0.578136	0.876601	0.0593191	NA	0.0579138	0.100836	0.910633	0.996485	0.219923	0.181344	0.461758	0.134441	0.993786	0.838598	0.395356	0.178299	0.158068	0.0815228	0.0926588	NA	0.112808	0.105575	0.0820762	0.980111	0.488258	0.410115	NA	NA	NA
Specific_Gravity	NA	0.727848	0.566143	NA	0.209795	NA	NA	0.940961	0.305575	0.545629	0.715297	0.483113	NA	0.959165	0.293649	0.162178	0.881336	0.271409	0.970233	0.234815	0.452392	0.33895	0.36681	NA	0.773221	0.998574	0.499014	0.0927435	0.441643	0.843835	0.121761	0.700705	0.76965	0.858578	0.589335	0.54903	0.0657206	0.385403	0.45739	NA	0.690947	0.661008	0.664729	0.757614	0.911799	0.695076	NA	NA	NA
SI_of_Xray	0.328248	0.00136157	0.0720948	NA	0.777624	NA	0	0.000403821	0.652697	0.0578747	0.70477	0.25226	0.959165	NA	0.93372	0.890691	0.0139716	0.173587	0.243983	0.585647	0.913827	0.805238	0.0159797	NA	0.11003	0.168281	0.00558851	0.560635	0.518943	0.0122029	0.125569	0.040983	0.433805	0.176644	0.0935682	3.18701e-07	0.883634	7.827e-06	0.459629	NA	0.519283	0.493994	0.38345	0.0296193	0.754142	0.4235	NA	0.0696005	NA
Ejection_Fraction	NA	0.378422	0.798249	NA	0.0314788	NA	NA	0.327769	NA	NA	NA	0.147541	0.293649	0.93372	NA	0.0526668	0.161852	0.397372	0.546024	0.512156	0.387776	0.715817	0.474031	NA	0.318794	0.491801	0.703154	0.119492	0.810184	0.555372	0.136908	0.525631	0.654158	0.476987	0.670289	0.293364	0.153936	0.417376	0.6823	NA	0.949499	0.950215	0.933187	0.990644	0.786192	0.815381	NA	NA	NA
Lactate	0.3808	0.401614	0.192862	NA	0.0033076	0	NA	0.87615	0.0583577	0.51901	0.265057	0.00380047	0.162178	0.890691	0.0526668	NA	0.554287	0.935963	0.719284	0.000820481	0.702096	0.813237	0.665665	NA	0.640037	0.86321	0.358803	0.721697	0.734841	0.977891	0.715873	0.973557	0.956291	0.92789	9.64124e-07	0.949755	0.808502	0.823678	0.906806	NA	0.0216767	0.0225792	0.0777332	0.451237	0.592075	0.618296	NA	NA	NA
Fibrinogen	0.740186	1.13136e-07	0.0233067	NA	0.784136	NA	0.6384	0.0806497	0.187457	NA	0.223028	0.200085	0.881336	0.0139716	0.161852	0.554287	NA	0.085062	0.0682979	0.0685739	0.553202	0.0680852	1.6798e-05	0.566143	0.242103	0.853358	0.578373	3.47511e-07	0.128608	1.3802e-10	6.44205e-11	6.09335e-10	0.408429	0.00691873	0.0670473	8.71688e-07	0.151975	0.000456091	0.273241	NA	0.0694979	0.0857902	0.545666	0.331916	0.385617	0.211885	NA	0.0417882	NA
Percentage_of_Monocytes	0.577418	0.606759	0.000359078	NA	0.0715251	NA	0.644235	0.79554	0.388726	0.192399	0.0965989	0.235173	0.271409	0.173587	0.397372	0.935963	0.085062	NA	0	0.226073	0.00259538	0.00047593	0.133612	0.0190773	3.66636e-07	0	0.0226964	0	0.0249884	4.85277e-05	0	0	6.79899e-07	0.735948	0.560716	0.125241	0.78938	0.151849	0.673707	NA	0.229131	0.26679	0.508994	0.347882	0.210771	0.128299	NA	0.677186	NA
Quantity_of_Monocytes	0.45604	0.544613	1.82773e-09	NA	0.154686	0	0.978045	0.0863934	0.596223	0.714518	0.226301	0.117519	0.970233	0.243983	0.546024	0.719284	0.0682979	0	NA	0.636255	0.303038	0.544807	1.15601e-05	0.309883	0	3.97121e-10	3.35685e-06	0	3.36182e-06	7.18264e-09	9.59233e-14	0.258372	0.696067	0.785427	0.81456	4.65687e-05	0.487886	0.00489356	0.396239	NA	0.376616	0.358752	0.271014	0.563621	0.720515	0.279991	NA	0.319539	NA
Mean_Corpuscular_volume	0.46429	6.33866e-10	0.33844	NA	0.997443	NA	0.851464	0.0234516	0.290556	0.41282	0.543271	0.68336	0.234815	0.585647	0.512156	0.000820481	0.0685739	0.226073	0.636255	NA	0.308917	0.669961	0.0811093	0.993007	0.505082	0.212621	0	0.066803	0.000731027	0.175259	0.0563032	0.794191	0.622736	0.432516	0.025341	0.111335	0.117633	0.926214	0.800051	NA	0.894949	0.844042	0.499254	0.0219618	0.557994	0.955553	NA	0.565293	NA
Mean_Corpuscular_hemoglobin	0.443088	0.43892	0.365309	NA	0.881618	NA	0.947216	0.36874	0.31041	0.666667	0.705298	0.578136	0.452392	0.913827	0.387776	0.702096	0.553202	0.00259538	0.303038	0.308917	NA	0.379761	0.230741	0.513975	0.739452	0.90786	0.570184	0.938971	0.16723	0.404834	0.962633	0.0603953	0	0.796055	0.994823	0.899435	0.799521	0.984009	0.905555	NA	0.663943	0.666497	0.713984	0.646681	0.399823	0.352134	NA	0.138383	NA
Mean_Corpuscular_hemoglobin_concentration	0.785339	0.420947	0.0286113	NA	0.445789	NA	0.971661	0.8486	0.875887	0.90401	0.924071	0.876601	0.33895	0.805238	0.715817	0.813237	0.0680852	0.00047593	0.544807	0.669961	0.379761	NA	0.908852	0.993627	0.424746	0.112875	0.259592	0.00941011	2.58793e-05	0.149704	0.58898	0.0164096	0.876363	0.659745	0.968673	0.000269514	0.199662	0.353513	0.77143	NA	0.763584	0.789266	0.902387	0.345558	0.271698	0.0303171	NA	0.986186	NA
Quantity_of_Lymphocytes	0.709735	1.8708e-07	0.838161	NA	0.356249	0	0.638975	0.000858693	0.713481	0.739853	0.115846	0.0593191	0.36681	0.0159797	0.474031	0.665665	1.6798e-05	0.133612	1.15601e-05	0.0811093	0.230741	0.908852	NA	0.294996	1.09846e-05	0.0126062	1.3161e-09	6.50736e-07	4.88433e-06	0	0.000922016	0	0.232758	0.140944	0.40483	3.92272e-05	0.13583	4.04593e-08	0.39501	NA	0.591039	0.589641	0.410583	0.0196265	0.557646	0.855286	NA	0.482044	NA
Percentage_of_Eosinophils	NA	0.146598	0.0606307	NA	NA	NA	NA	0.455543	NA	NA	NA	NA	NA	NA	NA	NA	0.566143	0.0190773	0.309883	0.993007	0.513975	0.993627	0.294996	NA	0.16664	0.298909	0.118249	0.0690075	0.831188	0.122588	0.142981	0.124466	0.194647	NA	NA	0.722213	0.9485	0.404743	NA	NA	NA	NA	NA	0.917815	NA	NA	NA	NA	NA
Quantity_of_Basophils	0.479833	0.0334129	0.00144272	NA	0.158977	0	0.377141	0.0861786	0.726143	1.34158e-08	0.518406	0.0579138	0.773221	0.11003	0.318794	0.640037	0.242103	3.66636e-07	0	0.505082	0.739452	0.424746	1.09846e-05	0.16664	NA	0	0.0108596	1.02137e-06	0.00307522	0.638533	0.0310445	0.00364763	0.454929	0.483121	0.671577	8.69176e-07	0.00269917	0.000583976	0.95955	NA	0.268077	0.247846	0.162852	0.539604	0.115159	0.004185	NA	0.544151	NA
Percentage_of_Basophils	0.478675	0.0398608	0.0110356	NA	0.671165	0	0.929178	0.328982	0.336154	0.385722	0.556625	0.100836	0.998574	0.168281	0.491801	0.86321	0.853358	0	3.97121e-10	0.212621	0.90786	0.112875	0.0126062	0.298909	0	NA	0.011322	0.000137342	0.00109967	0.000116967	2.1324e-09	0	0.945656	0.458473	0.826723	0.00445429	0.000409937	0.0768922	0.516299	NA	0.287649	0.281135	0.238986	0.965819	0.120186	0.00591337	NA	0.213146	NA
Red_blood_cell_count	0.226235	0	6.43263e-13	NA	0.725892	NA	0.106945	1.89537e-09	0.322437	0.48962	0.662865	0.910633	0.499014	0.00558851	0.703154	0.358803	0.578373	0.0226964	3.35685e-06	0	0.570184	0.259592	1.3161e-09	0.118249	0.0108596	0.011322	NA	0.0246878	0	0.00200646	0.937922	0.000839158	0.271614	0.15179	0.415897	0.060648	0.54574	1.05296e-10	0.934178	NA	0.700499	0.752416	0.669358	0	0.737989	0.446086	NA	0.00410368	NA
White_blood_cell_count	0.928453	0.363379	0.0163121	NA	0.000103258	0	0.361171	0.0288334	0.576652	0.642594	0.862171	0.996485	0.0927435	0.560635	0.119492	0.721697	3.47511e-07	0	0	0.066803	0.938971	0.00941011	6.50736e-07	0.0690075	1.02137e-06	0.000137342	0.0246878	NA	0.0236683	0	0	0	0.832512	0.886752	0.441638	9.82254e-06	0.907733	0.00122161	0.589746	NA	0.874408	0.977939	0.456269	0.149201	0.557498	0.961284	NA	0.525785	NA
Hemoglobin	0.49706	1.93484e-10	0	NA	0.245483	NA	0.007683	1.6414e-05	0.968211	0.260147	0.344599	0.219923	0.441643	0.518943	0.810184	0.734841	0.128608	0.0249884	3.36182e-06	0.000731027	0.16723	2.58793e-05	4.88433e-06	0.831188	0.00307522	0.00109967	0	0.0236683	NA	0.14957	0.666085	0.0424624	0.807551	0.15415	0.387236	0.304887	0.136173	1.77499e-08	0.899935	NA	0.512189	0.568952	0.7341	3.40417e-12	0.775048	0.36204	NA	0.130889	NA
Ratio_of_Lymphocytes	0.655192	2.25908e-10	0.0443174	NA	0.400162	NA	0.961532	1.65688e-05	0.384009	0.90275	0.0737623	0.181344	0.843835	0.0122029	0.555372	0.977891	1.3802e-10	4.85277e-05	7.18264e-09	0.175259	0.404834	0.149704	0	0.122588	0.638533	0.000116967	0.00200646	0	0.14957	NA	0	0	0.982389	0.334073	0.485637	7.88339e-09	0.21574	9.51626e-10	0.504277	NA	0.452463	0.372199	0.0464843	0.0191506	0.199948	0.77703	NA	0.0851067	NA
Quantity_of_Neutrophils	0.923568	0.0753723	0.0430684	NA	0.000886576	0	0.460979	0.00829616	0.681871	0.527557	0.954498	0.461758	0.121761	0.125569	0.136908	0.715873	6.44205e-11	0	9.59233e-14	0.0563032	0.962633	0.58898	0.000922016	0.142981	0.0310445	2.1324e-09	0.937922	0	0.666085	0	NA	0	0.640018	0.511839	0.179994	2.01862e-08	0.278595	3.18015e-06	0.99616	NA	0.73725	0.822699	0.619474	0.0272957	0.382277	0.824053	NA	0.242496	NA
Percentage_of_Neutrophils	0.507356	4.13653e-07	0.826765	NA	0.475265	NA	0.915391	0.00177448	0.234568	0.559341	0.25052	0.134441	0.700705	0.040983	0.525631	0.973557	6.09335e-10	0	0.258372	0.794191	0.0603953	0.0164096	0	0.124466	0.00364763	0	0.000839158	0	0.0424624	0	0	NA	0.0038228	0.54737	0.548343	1.38376e-06	0.111515	1.51099e-06	0.436072	NA	0.706094	0.612876	0.146323	0.0281306	0.176485	0.526381	NA	0.0306194	NA
Hematocrit	0.136797	0.911019	0.449102	NA	0.77535	NA	0.0283413	0.207209	0.807869	0.454371	0.509311	0.993786	0.76965	0.433805	0.654158	0.956291	0.408429	6.79899e-07	0.696067	0.622736	0	0.876363	0.232758	0.194647	0.454929	0.945656	0.271614	0.832512	0.807551	0.982389	0.640018	0.0038228	NA	0.24553	0.998649	0.663586	0.239339	0.487861	0.799681	NA	0.706724	0.788977	0.424636	0.410128	0.860694	0.341973	NA	0.0235829	NA
Beta_adrenergic_blockers	0.90139	0.46191	0.942353	NA	0.099887	NA	NA	6.37578e-06	0.647893	0.515218	0.792265	0.838598	0.858578	0.176644	0.476987	0.92789	0.00691873	0.735948	0.785427	0.432516	0.796055	0.659745	0.140944	NA	0.483121	0.458473	0.15179	0.886752	0.15415	0.334073	0.511839	0.54737	0.24553	NA	0	0.410684	0.149175	0.0463478	4.90223e-08	NA	0.295169	0.30239	0.460637	0.473613	0.103923	0.0432431	NA	NA	NA
anion_HCO3	0.374064	0.580695	0.568549	NA	0.0439407	NA	NA	0.00462622	0.387747	0.75099	0.662164	0.395356	0.589335	0.0935682	0.670289	9.64124e-07	0.0670473	0.560716	0.81456	0.025341	0.994823	0.968673	0.40483	NA	0.671577	0.826723	0.415897	0.441638	0.387236	0.485637	0.179994	0.548343	0.998649	0	NA	0.759581	0.249727	0.166206	1.69626e-08	NA	0.0763224	0.0780999	0.130584	0.0649614	0.0907095	0.0775311	NA	NA	NA
anion_Cl	0.587676	6.61959e-07	0.000240202	NA	0.141405	NA	0.135968	1.41085e-08	0.492311	0.666667	0.644878	0.178299	0.54903	3.18701e-07	0.293364	0.949755	8.71688e-07	0.125241	4.65687e-05	0.111335	0.899435	0.000269514	3.92272e-05	0.722213	8.69176e-07	0.00445429	0.060648	9.82254e-06	0.304887	7.88339e-09	2.01862e-08	1.38376e-06	0.663586	0.410684	0.759581	NA	0.302592	0	0.299894	NA	0.484293	0.455267	0.118719	0.00785461	0.745037	0.454291	NA	0.791345	NA
ion_K	0.538133	0.169391	4.63654e-06	NA	0.415489	NA	0.398852	2.637e-12	0.287598	0.926814	0.875508	0.158068	0.0657206	0.883634	0.153936	0.808502	0.151975	0.78938	0.487886	0.117633	0.799521	0.199662	0.13583	0.9485	0.00269917	0.000409937	0.54574	0.907733	0.136173	0.21574	0.278595	0.111515	0.239339	0.149175	0.249727	0.302592	NA	0.435077	0.377262	NA	0.736994	0.663379	0.435672	0.656247	2.07798e-05	0.0137795	NA	0.0119021	NA
ion_Na	0.31281	9.13718e-10	0.0853639	NA	0.289044	NA	0.112462	1.79963e-07	0.58186	0.666667	0.490938	0.0815228	0.385403	7.827e-06	0.417376	0.823678	0.000456091	0.151849	0.00489356	0.926214	0.984009	0.353513	4.04593e-08	0.404743	0.000583976	0.0768922	1.05296e-10	0.00122161	1.77499e-08	9.51626e-10	3.18015e-06	1.51099e-06	0.487861	0.0463478	0.166206	0	0.435077	NA	0.0923041	NA	0.990751	0.974522	0.273714	7.07123e-09	0.729175	0.39493	NA	0.297673	NA
pCO2	0.638662	0.130431	0.870415	NA	0.0361288	NA	NA	0.0695244	0.279245	0.512246	0.0783252	0.0926588	0.45739	0.459629	0.6823	0.906806	0.273241	0.673707	0.396239	0.800051	0.905555	0.77143	0.39501	NA	0.95955	0.516299	0.934178	0.589746	0.899935	0.504277	0.99616	0.436072	0.799681	4.90223e-08	1.69626e-08	0.299894	0.377262	0.0923041	NA	NA	0.0534012	0.0518194	0.0433181	0.453514	0.23004	0.0587719	NA	NA	NA
FiO2	NA	NA	NA	NA	NA	0	NA	NA	NA	NA	NA	NA	NA	NA	NA	NA	NA	NA	NA	NA	NA	NA	NA	NA	NA	NA	NA	NA	NA	NA	NA	NA	NA	NA	NA	NA	NA	NA	NA	NA	1	1	1	NA	NA	0	NA	NA	NA
International_normalized_ratio	0.377216	0.855029	0.753922	NA	0.154863	NA	NA	0.759881	NA	NA	0.178786	0.112808	0.690947	0.519283	0.949499	0.0216767	0.0694979	0.229131	0.376616	0.894949	0.663943	0.763584	0.591039	NA	0.268077	0.287649	0.700499	0.874408	0.512189	0.452463	0.73725	0.706094	0.706724	0.295169	0.0763224	0.484293	0.736994	0.990751	0.0534012	1	NA	0	0	0.181358	3.13142e-05	6.96059e-08	NA	0.75001	NA
Time_of_Prothrombin	0.361945	0.993901	0.835577	NA	0.154368	NA	NA	0.716903	NA	NA	0.168275	0.105575	0.661008	0.493994	0.950215	0.0225792	0.0857902	0.26679	0.358752	0.844042	0.666497	0.789266	0.589641	NA	0.247846	0.281135	0.752416	0.977939	0.568952	0.372199	0.822699	0.612876	0.788977	0.30239	0.0780999	0.455267	0.663379	0.974522	0.0518194	1	0	NA	0	0.141951	4.36225e-05	7.06593e-08	NA	0.749483	NA
Ratio_of_Prothrombin	0.28656	0.343419	0.847133	NA	0.144395	NA	0	0.426245	0	0	0.201408	0.0820762	0.664729	0.38345	0.933187	0.0777332	0.545666	0.508994	0.271014	0.499254	0.713984	0.902387	0.410583	NA	0.162852	0.238986	0.669358	0.456269	0.7341	0.0464843	0.619474	0.146323	0.424636	0.460637	0.130584	0.118719	0.435672	0.273714	0.0433181	1	0	0	NA	0.0159636	0.00162588	9.06729e-07	NA	0.866715	NA
Ddimer	0.778851	0.000123056	0.297084	NA	0.319221	NA	0.67079	0.0012644	0.817159	0.810726	0.63672	0.980111	0.757614	0.0296193	0.990644	0.451237	0.331916	0.347882	0.563621	0.0219618	0.646681	0.345558	0.0196265	0.917815	0.539604	0.965819	0	0.149201	3.40417e-12	0.0191506	0.0272957	0.0281306	0.410128	0.473613	0.0649614	0.00785461	0.656247	7.07123e-09	0.453514	NA	0.181358	0.141951	0.0159636	NA	0.762013	0.22201	NA	0.185833	NA
Time_of_aPTT	0.84226	0.692369	0.332226	NA	0.479966	NA	NA	0.000878877	0	NA	0.980911	0.488258	0.911799	0.754142	0.786192	0.592075	0.385617	0.210771	0.720515	0.557994	0.399823	0.271698	0.557646	NA	0.115159	0.120186	0.737989	0.557498	0.775048	0.199948	0.382277	0.176485	0.860694	0.103923	0.0907095	0.745037	2.07798e-05	0.729175	0.23004	NA	3.13142e-05	4.36225e-05	0.00162588	0.762013	NA	0	NA	2.73793e-07	NA
Ratio_of_aPTT	0.791896	0.980477	0.813987	NA	0.668187	NA	NA	0.0346431	NA	NA	0.967775	0.410115	0.695076	0.4235	0.815381	0.618296	0.211885	0.128299	0.279991	0.955553	0.352134	0.0303171	0.855286	NA	0.004185	0.00591337	0.446086	0.961284	0.36204	0.77703	0.824053	0.526381	0.341973	0.0432431	0.0775311	0.454291	0.0137795	0.39493	0.0587719	0	6.96059e-08	7.06593e-08	9.06729e-07	0.22201	0	NA	NA	1.51485e-07	NA
Total_Protein	NA	NA	NA	NA	NA	NA	NA	NA	NA	NA	NA	NA	NA	NA	NA	NA	NA	NA	NA	NA	NA	NA	NA	NA	NA	NA	NA	NA	NA	NA	NA	NA	NA	NA	NA	NA	NA	NA	NA	NA	NA	NA	NA	NA	NA	NA	NA	NA	NA
Protein_of_pleural_fluid	NA	0.420054	0.662129	NA	NA	NA	NA	0.979138	NA	NA	NA	NA	NA	0.0696005	NA	NA	0.0417882	0.677186	0.319539	0.565293	0.138383	0.986186	0.482044	NA	0.544151	0.213146	0.00410368	0.525785	0.130889	0.0851067	0.242496	0.0306194	0.0235829	NA	NA	0.791345	0.0119021	0.297673	NA	NA	0.75001	0.749483	0.866715	0.185833	2.73793e-07	1.51485e-07	NA	NA	NA
Protein_of_cerebrospinal_fluid	NA	0.956593	NA	NA	NA	NA	NA	NA	NA	NA	NA	NA	NA	NA	NA	NA	NA	NA	NA	NA	NA	NA	NA	NA	NA	NA	NA	NA	NA	NA	NA	NA	NA	NA	NA	NA	NA	NA	NA	NA	NA	NA	NA	NA	NA	NA	NA	NA	NA
Glucose_of_cerebrospinal_fluid	NA	NA	NA	NA	NA	NA	NA	NA	NA	NA	NA	NA	NA	NA	NA	NA	NA	NA	NA	NA	NA	NA	NA	NA	NA	NA	NA	NA	NA	NA	NA	NA	NA	NA	NA	NA	NA	NA	NA	NA	NA	NA	NA	NA	NA	NA	NA	NA	NA
Glucose	0.174928	7.69567e-10	0.857011	NA	0.740046	NA	0.101901	0.000921953	0.324894	NA	0.0068072	0.426673	0.871333	0.0131792	0.791401	0.386471	0.000428047	3.99587e-08	0.000103273	0.688762	0.260993	0.260462	0.000194675	0.229617	0.0523929	0.00564909	0.323217	0.00445814	0.577662	4.31315e-08	1.35231e-05	5.06615e-11	0.307974	0.917624	0.951823	1.21305e-09	0.838918	2.28065e-08	0.671812	NA	0.646079	0.630052	0.79821	0.765026	0.740534	0.736096	NA	0.44574	NA
Albumin	0.841867	1.1712e-06	0.231782	NA	0.965927	0	NA	0.0601305	0.59328	0.844242	0.650566	0.975332	0.91653	0.660137	0.938314	0.955576	0.200101	0.239124	0.274441	0.00168795	0.0449404	0.0877102	0.0112703	NA	0.144556	0.393988	3.29747e-08	0.377324	0.0001607	0.0453763	0.0108603	0.00175002	0.0280725	0.691722	0.981399	0.115239	0.309025	0.00090333	0.824392	NA	0.00310738	0.00306686	0.00819239	2.6419e-06	0.85753	0.407076	NA	0.149246	NA
Transferin	NA	0.99708	NA	NA	NA	NA	NA	NA	NA	NA	NA	NA	NA	NA	NA	NA	NA	0.940347	0.282051	0	0	0	0.2417	NA	0.293906	0.912721	0.194535	0.550452	NA	0.0688107	0.805519	0.144276	0.153529	NA	NA	0	NA	NA	NA	NA	NA	NA	0	0	NA	NA	NA	NA	NA
Pro_Calcitonin	0.186666	0.505081	0.594358	NA	NA	NA	NA	0.994619	NA	NA	NA	0.0248256	0.544522	0.337943	NA	0.974597	0.904808	0.80312	0.172352	0.315021	0.295558	0.447389	0.224048	NA	0.0236524	0.831656	0.960714	0.0757392	0.793374	0.841744	0.0840366	0.881292	0.593695	0.209007	0.28281	0.0573407	0.31668	0.908449	0.821022	NA	0.659779	0.659767	0.446145	0.831934	0.841688	0.687831	NA	NA	NA
Ferritin	0.868089	4.97621e-10	0	NA	0.664553	NA	0.597634	1.19431e-10	0.761999	0.755917	0.731637	0.81875	0.545093	0.000244362	0.381129	0.432584	6.66134e-14	0.00415023	0.4922	0.000219629	0.895554	0.000539566	0.0214907	0.565379	0.00228694	0.024202	0.280377	0.00176758	0.000523594	0.00052363	1.13882e-05	0.000281682	0.546186	0.269029	0.800543	0	0.683546	1.45666e-11	0.611612	NA	0.82958	0.760312	0.300351	9.15977e-05	0.383188	0.236696	NA	0.509748	NA
C_reactive_protein	0.815082	0.00149772	0.0156891	NA	0.0013613	NA	0.806037	0.0267347	0.0667978	0.355827	0.391987	0.817645	0.361438	3.39002e-05	0.211687	0.149112	0	2.26716e-06	0.750398	0.947405	0.314102	0.971145	6.48316e-08	0.870328	0.00291263	0.62677	2.10349e-08	0	2.95897e-07	0	0	0	0.40859	0.208414	0.831957	1.55431e-15	0.215609	2.06501e-13	0.25417	NA	0.587926	0.499841	0.0922885	1.79385e-06	0.917171	0.965764	NA	0.0108195	NA
Pro_btype_natriuretic_peptide	0.889454	0.01292	0.887614	0	0.123976	NA	NA	5.17304e-11	0.155833	NA	NA	0.507975	0.179646	0.546768	0.551638	0.496251	0.099203	0.985418	0.505097	0.524331	0.130395	0.797102	0.00748673	NA	0.583933	0.33887	0.0431484	0.173993	0.002289	0.0581569	0.634715	0.120776	0.464374	0.28086	0.517138	0.480303	0.334027	0.408677	0.274628	0	0.857522	0.806584	0.518223	0.927771	0.202628	0.102891	NA	NA	NA
TroponinT	0.838356	0.506336	0.410217	NA	0.851517	NA	NA	8.65687e-06	0.0431574	0	0.975608	0.423252	0.749769	0.152749	0.954544	0.790009	0.722002	0.532854	0.38192	0.518663	0.352512	0.840819	0.64596	NA	0.454589	0.231424	0.0785157	0.00641992	0.24759	0.0681134	0.00253531	0.0644338	0.604766	0.00114437	0.0160579	0.928947	0.0867923	0.815595	0.00323336	1	0.502777	0.482711	0.421497	0.420351	0.601579	0.352039	NA	0	NA
Creatinin	0.900836	3.44996e-07	0	NA	0.94247	NA	0.394378	0	0.556039	0	0.387724	0.78511	0.330125	4.80298e-06	0.317261	0.800141	0.612301	0.00871087	0.00395289	0.0034879	0.624576	0.633056	0.0339133	0.127874	0.231591	0.19652	0.0581114	0.78561	0.262972	0.0175542	0.666823	0.566086	0.519907	0.0320505	0.340697	0.0024469	1.9984e-15	0.12605	0.826839	NA	0.69873	0.700014	0.777744	0.937312	9.31701e-11	0.0598672	NA	0.901338	NA
Phosphor	0.839872	0.123101	0.0211959	NA	0.830969	NA	NA	0.00285153	NA	NA	NA	0.503227	0.937795	0.763788	NA	0.577423	0.0290476	0.966434	0.863863	0.0212375	0.12756	0.993268	0.579711	NA	0.941045	0.651719	0.0270358	0.87946	0.0158015	0.601321	0.884877	0.763899	0.00874162	0.0242716	0.13939	0.221013	0.663925	0.311472	0.1598	NA	0.521937	0.537361	0.621512	0.674715	0.569728	0.55074	NA	NA	NA
Creatin_kinase	NA	0.50267	0.454061	NA	NA	NA	NA	0.738486	NA	NA	NA	0.0470411	0.902805	0.162711	0.81817	0.79875	0.890751	0.782547	0.669724	0.189604	0.777616	0.576696	0.381483	NA	0.554808	0.960548	0.737256	0.287844	0.895451	0.857266	0.280748	0.72643	0.985707	0.113281	0.186184	0.141862	0.0109572	0.984277	0.909521	NA	0.222281	0.223893	0.183928	0.893212	0.879124	0.827223	NA	NA	NA
Lactate_Dehydrogenase	0.385548	0.221247	0.13339	NA	0.322561	NA	0.737406	0.000795399	0.431976	0.705862	0.908425	0.340347	0.12155	0.0153833	0.304889	0.865079	0.792628	0.00565555	0.155754	0.527023	0.907399	0.452389	0.563097	0.952576	0	0	0.0037177	0.0141024	0.0549398	0.0787009	0.0281521	0.0767503	0.686721	0.678166	0.912802	3.93186e-07	8.81896e-05	3.65233e-07	0.847394	NA	0.328328	0.29863	0.180849	3.07636e-06	0.0246388	0.00212277	NA	0.982763	NA
Total_Bilirubin	NA	0.865702	0.560342	NA	0.875084	NA	NA	0.664598	NA	NA	NA	0.563981	NA	0.580863	NA	0.489371	0.844241	0.527394	0.135516	0.441408	0.342443	0.302085	0.784492	NA	0.847646	0.67665	0.0108875	0.917973	0.642482	0.547944	0.940276	0.666144	0.397155	NA	0.47721	0.282909	0.23651	0.5876	0.774127	NA	NA	NA	NA	0.952304	NA	NA	NA	NA	NA
Direct_bilirubin	NA	0.948978	NA	NA	0.878096	NA	NA	0.65037	NA	NA	NA	0.286545	NA	0.709823	NA	0.324178	0.773634	0.0259693	0.154471	0.359391	0.201917	0.214671	0.145032	NA	0.978552	0.890469	0.411978	0.752001	0.489904	0.908312	0.700458	0.552621	0.507867	0.876787	0.311121	0.393163	0.189256	0.625508	0.627901	NA	NA	NA	NA	0.919138	NA	NA	NA	NA	NA
AST	0.0844259	0.515759	0.463081	NA	0.303938	NA	NA	0.163576	NA	NA	NA	0.807124	0.602061	0.0709137	NA	0.718182	0.210085	0.484184	0.912265	0.153463	0.0727248	0.468608	0.0164649	NA	0	0	0.18294	0.175576	0.551609	0.800464	0.569963	0.623112	0.540417	0.0567389	0.344619	0.010378	0.0363008	0.0140101	0.44	NA	0.413335	0.428669	0.413988	0.0433395	0.695255	0.128354	NA	NA	NA
ALT	0.780363	0.545478	0.494689	NA	0.545625	NA	NA	0.443761	NA	NA	0	0.96956	0.937753	0.0835348	NA	0.868042	0.18252	0.517598	0.819421	0.00313097	0.00209822	0.240233	0.425888	NA	0.0534387	0.0503395	0.991133	0.23064	0.100076	0.770054	0.351693	0.760511	0.106522	0.731534	0.454991	0.707644	0.467055	0.697556	0.792356	NA	0.679595	0.794229	0.975525	0.00219419	0.776118	0.668681	NA	NA	NA
[truncated: 17 more columns]
