# Supplementary material for: Multidimensional Machine Learning for Assessing Parameters Associated With COVID-19 in Vietnam: Validation Study
Source: JMIR Form Res. 2023 Feb 16;7:e42895. doi: 10.2196/42895 (PMC9937111; doi:10.2196/42895)
Supplement: Multimedia Appendix 8 [file formative_v7i1e42895_app8.xlsx]

## Sheet: Rscoremoderatein2173patients
Multimedia Appendix 8. Pearson correlation test (r values) in the moderate group.
	ABO_Rh	Age	Gender	Severity_of_Covid19	Covid19_vaccin	Urobilinogen	Unrinary_Creatinin	Urea	Urinary_Glucose	Cetone	Leucocytes	pH	Specific_Gravity	SI_of_Xray	Ejection_Fraction	Lactate	Fibrinogen	Percentage_of_Monocytes	Quantity_of_Monocytes	Mean_Corpuscular_volume	Mean_Corpuscular_hemoglobin	Mean_Corpuscular_hemoglobin_concentration	Quantity_of_Lymphocytes	Percentage_of_Eosinophils	Quantity_of_Basophils	Percentage_of_Basophils	Red_blood_cell_count	White_blood_cell_count	Hemoglobin	Ratio_of_Lymphocytes	Quantity_of_Neutrophils	Percentage_of_Neutrophils	Hematocrit	Beta_adrenergic_blockers	anion_HCO3	anion_Cl	ion_K	ion_Na	pCO2	FiO2	International_normalized_ratio	Time_of_Prothrombin	Ratio_of_Prothrombin	Ddimer	Time_of_aPTT	Ratio_of_aPTT	Total_Protein	Protein_of_pleural_fluid	Protein_of_cerebrospinal_fluid
ABO_Rh	1	0.495323	0.0381616	NA	0.844737	NA	NA	0.207967	-0.333333	0.755929	-0.54971	-0.388678	0.511758	-0.156947	-0.983045	0.172955	-0.243131	0.280259	0.0824908	-0.0389136	0.0762018	0.0977369	-0.234075	NA	0.259704	0.22078	-0.0711176	-0.0816278	-0.026748	-0.0283294	-0.00829191	0.00372792	-0.0296251	-0.0950443	-0.0350535	-0.0282644	-0.248045	0.00587072	-0.110276	0.24638	-0.231174	-0.247212	0.36973	-0.221604	0.246635	0.139517	NA	NA	NA
Age	0.495323	1	0.212418	NA	-0.134039	NA	NA	0.246001	-0.225643	-0.870815	0.106121	-0.00615131	-0.444544	0.0183812	0.362771	-0.0552139	-0.120588	0.211739	0.104383	0.0654979	0.00662309	-0.0167789	0.0210936	-0.0257155	0.00437214	0.0507885	-0.206174	-0.0417552	-0.257345	0.0687536	-0.0942507	-0.132076	-0.184839	-0.142979	-0.100753	0.0279672	-0.0301319	-0.0325508	-0.174333	-0.0518987	-0.0995648	-0.0927927	-0.062025	0.10597	0.0862585	0.0045879	NA	-1	-0.559141
Gender	0.0381616	0.212418	1	NA	-0.189695	NA	NA	-0.0940305	-0.436281	-0.386931	-0.109494	-0.0223704	-0.3593	0.0621484	0.0537927	-0.0682592	-0.109374	-0.0512927	-0.0764384	-0.0570902	0.0418892	-0.0994718	0.0532508	-0.587214	-0.0302462	0.0182263	-0.207905	0.00705086	-0.353026	0.0936318	-0.111365	-0.0874422	-0.256935	-0.026865	0.0281811	0.00693353	-0.138993	0.0145302	-0.0509164	-0.0629577	-0.0266557	-0.0381035	-0.0728282	0.132955	0.0762851	0.0266194	NA	1	-0.00193093
Severity_of_Covid19	NA	NA	NA	1	NA	NA	NA	NA	NA	NA	NA	NA	NA	NA	NA	NA	NA	NA	NA	NA	NA	NA	NA	NA	NA	NA	NA	NA	NA	NA	NA	#NAME?	NA	NA	NA	NA	NA	NA	NA	NA	NA	NA	NA	NA	NA	NA	NA	NA	NA
Covid19_vaccin	0.844737	-0.134039	-0.189695	NA	1	NA	NA	0.0335878	NA	NA	-0.770097	-0.20767	-0.339415	-0.0543351	-0.557339	0.199855	0.0558777	-0.0158031	0.171527	0.116317	-0.0432558	0.057882	0.0593537	NA	-0.0392474	-0.118091	-0.0528046	0.123761	0.0950072	-0.125713	0.18299	0.0797898	0.0287205	-0.114468	-0.0206265	-0.0319337	0.0580653	0.0130596	0.138403	0.11442	0.179616	0.136046	0.156868	-0.0755193	0.252257	0.265816	NA	NA	NA
Urobilinogen	NA	NA	NA	NA	NA	1	NA	#NAME?	NA	NA	NA	NA	NA	NA	NA	NA	#NAME?	NA	#NAME?	#NAME?	NA	NA	NA	NA	NA	NA	NA	NA	NA	NA	NA	#NAME?	NA	NA	NA	NA	NA	NA	NA	NA	#NAME?	NA	NA	NA	NA	NA	NA	NA	NA
Unrinary_Creatinin	NA	NA	NA	NA	NA	NA	1	NA	NA	NA	NA	NA	NA	NA	NA	NA	NA	NA	NA	NA	NA	NA	NA	NA	NA	NA	NA	NA	NA	NA	NA	NA	NA	NA	NA	NA	NA	NA	NA	NA	NA	NA	NA	NA	NA	NA	NA	NA	NA
Urea	0.207967	0.246001	-0.0940305	NA	0.0335878	#NAME?	NA	1	-0.103797	-0.415718	-0.048309	-0.0826988	-0.133594	0.0132648	-0.349578	0.237911	0.00309054	-0.0160676	0.10576	0.0992446	-0.0202452	-0.0542165	-0.0206444	-0.0782016	0.0335435	-0.045491	-0.16334	0.060124	-0.102298	-0.0550785	0.186048	0.0450737	-0.129238	-0.262482	-0.244429	0.286509	0.131293	0.307974	-0.0655042	-0.0783001	0.112477	0.133572	-0.0281269	0.0750428	0.32675	0.296235	NA	-1	0.428866
Urinary_Glucose	-0.333333	-0.225643	-0.436281	NA	NA	NA	NA	-0.103797	1	1	-0.00231861	0.232366	0.348735	0.0371505	NA	0.0576198	0.0958541	-0.398197	-0.377625	-0.446723	0.116449	0.505053	-0.332586	NA	-0.185788	-0.160578	0.311293	-0.157085	0.288782	-0.154252	-0.0922178	0.325845	0.230986	0.380221	0.491331	-0.382015	0.606394	-0.349926	0.499698	0.248325	0.201206	0.652195	-0.640815	-0.359356	0.517372	0.493301	NA	NA	NA
Cetone	0.755929	-0.870815	-0.386931	NA	NA	NA	NA	-0.415718	1	1	-0.217577	-0.573644	0.945655	-0.108848	NA	-0.174284	0.271396	0.0897864	0.693764	-0.0264562	-0.170733	-0.401617	-0.298079	NA	-0.477837	-0.480732	0.468653	0.643902	0.270406	-0.501894	0.657842	0.464849	0.441894	0.0488999	-0.283027	-0.349437	-0.0409583	-0.288163	-0.162567	NA	0.480295	0.468949	-0.528278	-0.51147	0.682064	0.658808	NA	NA	NA
Leucocytes	-0.54971	0.106121	-0.109494	NA	-0.770097	NA	NA	-0.048309	-0.00231861	-0.217577	1	-0.302628	-0.347786	-0.371724	NA	-0.219296	-0.287261	-0.00897762	-0.140842	0.121129	-0.0837425	-0.460141	0.564686	NA	-0.233397	-0.188124	-0.0909357	-0.140525	-0.101839	0.485265	-0.226731	-0.415625	-0.0173587	-0.406807	-0.427048	0.367592	-0.0180106	0.187431	-0.355687	NA	0.46629	0.464907	-0.438889	-0.0649052	-0.00182956	-0.00697725	NA	NA	NA
pH	-0.388678	-0.00615131	-0.0223704	NA	-0.20767	NA	NA	-0.0826988	0.232366	-0.573644	-0.302628	1	-0.0732766	0.0300911	0.379898	-0.117563	0.0483959	0.0671847	0.028238	0.0109796	0.011655	0.112894	0.0159638	1	0.0575904	0.0560342	0.0556945	-0.0200819	0.0577505	0.0531084	-0.0533446	-0.0726613	0.0670464	0.119182	0.0982532	-0.104388	-0.059733	-0.0772748	-0.00625693	-0.0288101	0.0436999	0.0415377	-0.015635	0.0154813	0.0503421	-0.00203988	NA	1	-0.998447
Specific_Gravity	0.511758	-0.444544	-0.3593	NA	-0.339415	NA	NA	-0.133594	0.348735	0.945655	-0.347786	-0.0732766	1	-0.0321417	0.505814	-0.203231	0.0795052	-0.000913409	0.0182524	-0.121385	-0.033067	0.11524	-0.0517894	NA	0.075453	0.128386	0.276936	0.14085	0.292918	-0.0852613	0.142019	0.0403505	0.230312	0.0982049	0.0504769	-0.0583167	0.0618407	0.0152588	0.0716273	0.0529204	-0.258737	-0.192036	0.215143	-0.249519	0.446531	0.439953	NA	NA	NA
SI_of_Xray	-0.156947	0.0183812	0.0621484	NA	-0.0543351	NA	NA	0.0132648	0.0371505	-0.108848	-0.371724	0.0300911	-0.0321417	1	-0.145062	0.0204056	0.212944	-0.245328	-0.148235	-0.0567873	0.0177467	-0.0027926	-0.188411	-0.367679	-0.107603	-0.142281	-0.133623	0.0646001	-0.147019	-0.161138	0.119536	0.210849	-0.181806	0.0436199	0.0314091	-0.0682989	0.12038	-0.131373	-0.0562658	-0.014545	0.0341109	0.0522999	0.0144818	0.0645412	0.031014	0.0250441	NA	-1	-0.395587
Ejection_Fraction	-0.983045	0.362771	0.0537927	NA	-0.557339	NA	NA	-0.349578	NA	NA	NA	0.379898	0.505814	-0.145062	1	-0.15904	-0.0631118	-0.568271	-0.387258	-0.0278525	0.041882	0.148936	-0.0241461	NA	-0.485894	-0.4925	-0.388792	0.180464	-0.403731	-0.189952	0.181055	0.215911	-0.39774	-0.273145	0.0512328	0.276807	-0.0346326	0.15948	-0.4164	-0.354389	0.239323	0.241642	-0.201075	0.417483	0.0672757	0.0919262	NA	NA	NA
Lactate	0.172955	-0.0552139	-0.0682592	NA	0.199855	NA	NA	0.237911	0.0576198	-0.174284	-0.219296	-0.117563	-0.203231	0.0204056	-0.15904	1	-0.0566326	-0.0996748	0.0729847	0.177045	0.202844	-0.202912	-0.00204707	1	0.0233695	-0.0701256	-0.171193	0.104376	0.147123	-0.112277	0.181702	0.101163	-0.150259	-0.340358	0.0147182	0.152277	0.179728	0.209941	0.359445	0.00561564	0.136507	0.156571	-0.0604409	-0.00153321	0.65464	0.826953	NA	-1	0.933948
Fibrinogen	-0.243131	-0.120588	-0.109374	NA	0.0558777	#NAME?	NA	0.00309054	0.0958541	0.271396	-0.287261	0.0483959	0.0795052	0.212944	-0.0631118	-0.0566326	1	-0.299196	-0.0965183	-0.0348986	-0.0253572	0.146734	-0.205756	1	0.0560549	-0.114816	0.0682742	0.0617591	0.0822663	-0.278206	0.266839	0.345675	0.0606214	0.0667387	-0.00151291	-0.114028	0.20357	-0.0323611	-0.0534158	-0.186112	-0.0535115	-0.0471017	-0.168882	-0.112937	-0.0527456	-0.0542799	NA	1	-1
Percentage_of_Monocytes	0.280259	0.211739	-0.0512927	NA	-0.0158031	NA	NA	-0.0160676	-0.398197	0.0897864	-0.00897762	0.0671847	-0.000913409	-0.245328	-0.568271	-0.0996748	-0.299196	1	0.623846	-0.0137926	-0.0089571	-0.0504647	0.201392	0.683282	0.280736	0.450545	0.0479472	-0.136572	0.0264158	0.30847	-0.312613	-0.576068	0.0336648	0.0404701	0.0879607	-0.0988274	-0.145199	-0.100414	0.0958863	0.0473048	-0.0612894	-0.0690828	0.00142319	-0.00845211	-0.103156	-0.111798	NA	1	-0.988762
Quantity_of_Monocytes	0.0824908	0.104383	-0.0764384	NA	0.171527	#NAME?	NA	0.10576	-0.377625	0.693764	-0.140842	0.028238	0.0182524	-0.148235	-0.387258	0.0729847	-0.0965183	0.623846	1	0.00485182	-0.000347177	-0.0763407	0.330548	0.903282	0.391246	0.271502	0.0593442	0.434375	0.0839987	-0.111554	0.32535	-0.194332	0.0678804	-0.000113567	0.0394608	-0.0161958	-0.142132	0.0248733	0.115336	0.0323055	-0.0688455	-0.0668111	-0.0024921	-0.0177543	-0.134382	-0.143611	NA	1	-0.789425
Mean_Corpuscular_volume	-0.0389136	0.0654979	-0.0570902	NA	0.116317	#NAME?	NA	0.0992446	-0.446723	-0.0264562	0.121129	0.0109796	-0.121385	-0.0567873	-0.0278525	0.177045	-0.0348986	-0.0137926	0.00485182	1	0.121636	-0.0174872	0.0248429	0.0915454	-0.0214092	-0.0401254	-0.497585	0.0369315	0.092111	0.011459	0.0422217	-0.020325	0.102673	-0.0731614	-0.000588	0.0990624	0.112259	0.079478	0.0486135	-0.00858515	-0.0548626	-0.0367549	-0.20214	0.0413623	0.145357	0.184199	NA	1	0.932964
Mean_Corpuscular_hemoglobin	0.0762018	0.00662309	0.0418892	NA	-0.0432558	NA	NA	-0.0202452	0.116449	-0.170733	-0.0837425	0.011655	-0.033067	0.0177467	0.041882	0.202844	-0.0253572	-0.0089571	-0.000347177	0.121636	1	0.0158904	0.0959321	0.809152	-0.00525515	0.0425073	-0.0755859	0.00226311	-0.00984744	0.149569	0.00830918	-0.122803	0.00781029	-0.0655927	-0.0922497	0.0562319	-0.00509516	0.0446821	-0.026687	0.00612037	-0.0919935	-0.095839	0.00811683	-0.0300706	-0.0569026	-0.0573704	NA	1	0.993176
Mean_Corpuscular_hemoglobin_concentration	0.0977369	-0.0167789	-0.0994718	NA	0.057882	NA	NA	-0.0542165	0.505053	-0.401617	-0.460141	0.112894	0.11524	-0.0027926	0.148936	-0.202912	0.146734	-0.0504647	-0.0763407	-0.0174872	0.0158904	1	-0.0112694	0.35401	-0.0224673	-0.0349946	0.0484341	-0.0304726	0.1613	0.0060834	0.0279918	0.21438	0.0762767	0.00584039	-0.106562	-0.162365	-0.0292679	-0.128269	-0.150772	0.0557041	-0.123248	-0.114286	-0.18603	-0.138411	-0.158623	-0.279716	NA	1	0.832434
Quantity_of_Lymphocytes	-0.234075	0.0210936	0.0532508	NA	0.0593537	NA	NA	-0.0206444	-0.332586	-0.298079	0.564686	0.0159638	-0.0517894	-0.188411	-0.0241461	-0.00204707	-0.205756	0.201392	0.330548	0.0248429	0.0959321	-0.0112694	1	0.863692	0.216468	0.210199	-0.00495698	0.218969	0.0066708	0.602084	0.0287647	-0.595066	0.000688248	-0.131016	-0.0518578	0.143197	-0.108911	0.151493	0.0573037	0.0180689	-0.0830213	-0.101686	0.0156823	-0.0113335	-0.123929	-0.0620806	NA	-1	-0.702079
Percentage_of_Eosinophils	NA	-0.0257155	-0.587214	NA	NA	NA	NA	-0.0782016	NA	NA	NA	1	NA	-0.367679	NA	1	1	0.683282	0.903282	0.0915454	0.809152	0.35401	0.863692	1	-0.424785	0	-0.769371	-0.494045	-0.705959	0.732787	-0.279308	-0.0723456	-0.485832	1	-1	-0.690972	0.427261	-0.610762	-1	NA	NA	NA	NA	-0.18476	NA	NA	NA	NA	NA
Quantity_of_Basophils	0.259704	0.00437214	-0.0302462	NA	-0.0392474	NA	NA	0.0335435	-0.185788	-0.477837	-0.233397	0.0575904	0.075453	-0.107603	-0.485894	0.0233695	0.0560549	0.280736	0.391246	-0.0214092	-0.00525515	-0.0224673	0.216468	-0.424785	1	0.872907	0.184475	0.00632835	0.151051	-0.00907868	0.0685822	-0.127781	0.189963	0.101388	0.105659	-0.0060589	0.00660482	0.0728658	0.122025	0.0214969	-0.144774	-0.131979	0.0290144	-0.0182859	-0.116317	-0.113182	NA	-1	0.966755
Percentage_of_Basophils	0.22078	0.0507885	0.0182263	NA	-0.118091	NA	NA	-0.045491	-0.160578	-0.480732	-0.188124	0.0560342	0.128386	-0.142281	-0.4925	-0.0701256	-0.114816	0.450545	0.271502	-0.0401254	0.0425073	-0.0349946	0.210199	0	0.872907	1	0.147027	-0.0877384	0.111826	0.242495	-0.196371	-0.415165	0.131836	0.0954748	0.129545	-0.0352312	0.0138503	0.0110477	0.121136	0.0328492	-0.151539	-0.145873	0.0399465	-0.0060413	-0.0844432	-0.080476	NA	-1	0.653193
Red_blood_cell_count	-0.0711176	-0.206174	-0.207905	NA	-0.0528046	NA	NA	-0.16334	0.311293	0.468653	-0.0909357	0.0556945	0.276936	-0.133623	-0.388792	-0.171193	0.0682742	0.0479472	0.0593442	-0.497585	-0.0755859	0.0484341	-0.00495698	-0.769371	0.184475	0.147027	1	-0.141278	0.746064	-0.124271	-0.0274835	0.126386	0.799681	0.202048	-0.0290198	-0.0830017	-0.0227776	-0.00603312	-0.0335847	0.0894669	-0.0439071	-0.064831	0.00268697	-0.155908	-0.283688	-0.353466	NA	1	0.319749
White_blood_cell_count	-0.0816278	-0.0417552	0.00705086	NA	0.123761	NA	NA	0.060124	-0.157085	0.643902	-0.140525	-0.0200819	0.14085	0.0646001	0.180464	0.104376	0.0617591	-0.136572	0.434375	0.0369315	0.00226311	-0.0304726	0.218969	-0.494045	0.00632835	-0.0877384	-0.141278	1	0.0293577	-0.204558	0.704707	-0.0135282	-0.138119	-0.0799056	-0.0205336	0.072256	-0.062646	0.0985412	0.0914309	0.0018674	-0.043185	-0.0331694	-0.0231297	-0.0116468	-0.174504	-0.186325	NA	1	0.363495
Hemoglobin	-0.026748	-0.257345	-0.353026	NA	0.0950072	NA	NA	-0.102298	0.288782	0.270406	-0.101839	0.0577505	0.292918	-0.147019	-0.403731	0.147123	0.0822663	0.0264158	0.0839987	0.092111	-0.00984744	0.1613	0.0066708	-0.705959	0.151051	0.111826	0.746064	0.0293577	1	-0.0929086	0.0607017	0.0810939	0.940205	0.071122	-0.0657987	-0.0453786	0.0591924	0.0191622	0.106016	0.129728	-0.0749149	-0.0876	0.0737289	-0.174786	-0.142474	-0.136169	NA	NA	0.754663
Ratio_of_Lymphocytes	-0.0283294	0.0687536	0.0936318	NA	-0.125713	NA	NA	-0.0550785	-0.154252	-0.501894	0.485265	0.0531084	-0.0852613	-0.161138	-0.189952	-0.112277	-0.278206	0.30847	-0.111554	0.011459	0.149569	0.0060834	0.602084	0.732787	-0.00907868	0.242495	-0.124271	-0.204558	-0.0929086	1	-0.523568	-0.86444	-0.143795	-0.039994	0.0446392	0.0175173	-0.0762944	-0.0139478	0.0857116	0.0342359	0.0106078	-0.00589054	-0.0118906	0.0179378	0.00490079	0.0518529	NA	-1	-0.94863
Quantity_of_Neutrophils	-0.00829191	-0.0942507	-0.111365	NA	0.18299	NA	NA	0.186048	-0.0922178	0.657842	-0.226731	-0.0533446	0.142019	0.119536	0.181055	0.181702	0.266839	-0.312613	0.32535	0.0422217	0.00830918	0.0279918	0.0287647	-0.279308	0.0685822	-0.196371	-0.0274835	0.704707	0.0607017	-0.523568	1	0.375065	0.00842069	-0.000205615	-0.0412003	0.0866069	-0.0465255	0.148023	-0.00245034	-0.00879906	0.0195532	0.0346806	-0.0489772	0.0147051	-0.137642	-0.148724	NA	1	0.501671
Percentage_of_Neutrophils	0.00372792	-0.132076	-0.0874422	#NAME?	0.0797898	#NAME?	NA	0.0450737	0.325845	0.464849	-0.415625	-0.0726613	0.0403505	0.210849	0.215911	0.101163	0.345675	-0.576068	-0.194332	-0.020325	-0.122803	0.21438	-0.595066	-0.0723456	-0.127781	-0.415165	0.126386	-0.0135282	0.0810939	-0.86444	0.375065	1	0.153374	0.0468151	-0.0658766	-0.0243282	0.114771	0.00139325	-0.131495	-0.0373619	0.072173	0.0892054	-0.0167149	-0.0282906	0.0294803	-0.0196774	NA	1	0.647296
Hematocrit	-0.0296251	-0.184839	-0.256935	NA	0.0287205	NA	NA	-0.129238	0.230986	0.441894	-0.0173587	0.0670464	0.230312	-0.181806	-0.39774	-0.150259	0.0606214	0.0336648	0.0678804	0.102673	0.00781029	0.0762767	0.000688248	-0.485832	0.189963	0.131836	0.799681	-0.138119	0.940205	-0.143795	0.00842069	0.153374	1	0.229758	-0.0167039	-0.0296144	0.0209827	0.0427712	-0.031553	0.09333	-0.0812149	-0.095008	-0.10076	-0.14731	-0.248102	-0.347757	NA	1	0.653193
Beta_adrenergic_blockers	-0.0950443	-0.142979	-0.026865	NA	-0.114468	NA	NA	-0.262482	0.380221	0.0488999	-0.406807	0.119182	0.0982049	0.0436199	-0.273145	-0.340358	0.0667387	0.0404701	-0.000113567	-0.0731614	-0.0655927	0.00584039	-0.131016	1	0.101388	0.0954748	0.202048	-0.0799056	0.071122	-0.039994	-0.000205615	0.0468151	0.229758	1	0.794672	-0.385406	-0.311358	-0.247223	0.320399	0.0255052	0.017705	-0.00212367	-0.0362024	0.0238693	-0.479148	-0.582716	NA	1	0.999789
anion_HCO3	-0.0350535	-0.100753	0.0281811	NA	-0.0206265	NA	NA	-0.244429	0.491331	-0.283027	-0.427048	0.0982532	0.0504769	0.0314091	0.0512328	0.0147182	-0.00151291	0.0879607	0.0394608	-0.000588	-0.0922497	-0.106562	-0.0518578	-1	0.105659	0.129545	-0.0290198	-0.0205336	-0.0657987	0.0446392	-0.0412003	-0.0658766	-0.0167039	0.794672	1	-0.328211	-0.246953	-0.163514	0.775569	-0.0215124	0.143045	0.145592	-0.0632115	0.102801	-0.0328032	-0.0263052	NA	1	0.994104
anion_Cl	-0.0282644	0.0279672	0.00693353	NA	-0.0319337	NA	NA	0.286509	-0.382015	-0.349437	0.367592	-0.104388	-0.0583167	-0.0682989	0.276807	0.152277	-0.114028	-0.0988274	-0.0161958	0.0990624	0.0562319	-0.162365	0.143197	-0.690972	-0.0060589	-0.0352312	-0.0830017	0.072256	-0.0453786	0.0175173	0.0866069	-0.0243282	-0.0296144	-0.385406	-0.328211	1	0.0819225	0.904616	-0.140661	-0.0872832	0.00253876	0.00762795	0.0292556	0.0662158	0.131506	0.162421	NA	-1	-0.733242
ion_K	-0.248045	-0.0301319	-0.138993	NA	0.0580653	NA	NA	0.131293	0.606394	-0.0409583	-0.0180106	-0.059733	0.0618407	0.12038	-0.0346326	0.179728	0.20357	-0.145199	-0.142132	0.112259	-0.00509516	-0.0292679	-0.108911	0.427261	0.00660482	0.0138503	-0.0227776	-0.062646	0.0591924	-0.0762944	-0.0465255	0.114771	0.0209827	-0.311358	-0.246953	0.0819225	1	0.00409719	-0.0140351	0.00944637	0.13867	0.162529	-0.101385	-0.0580405	0.23522	0.290676	NA	-1	-0.999998
ion_Na	0.00587072	-0.0325508	0.0145302	NA	0.0130596	NA	NA	0.307974	-0.349926	-0.288163	0.187431	-0.0772748	0.0152588	-0.131373	0.15948	0.209941	-0.0323611	-0.100414	0.0248733	0.079478	0.0446821	-0.128269	0.151493	-0.610762	0.0728658	0.0110477	-0.00603312	0.0985412	0.0191622	-0.0139478	0.148023	0.00139325	0.0427712	-0.247223	-0.163514	0.904616	0.00409719	1	0.00392101	-0.0327954	-0.0363332	-0.0404601	-0.0220442	0.06271	0.0741283	0.137638	NA	-1	0.0770193
pCO2	-0.110276	-0.174333	-0.0509164	NA	0.138403	NA	NA	-0.0655042	0.499698	-0.162567	-0.355687	-0.00625693	0.0716273	-0.0562658	-0.4164	0.359445	-0.0534158	0.0958863	0.115336	0.0486135	-0.026687	-0.150772	0.0573037	-1	0.122025	0.121136	-0.0335847	0.0914309	0.106016	0.0857116	-0.00245034	-0.131495	-0.031553	0.320399	0.775569	-0.140661	-0.0140351	0.00392101	1	0.0418374	0.139097	0.156675	0.00193065	-0.013905	0.235453	0.415635	NA	1	0.993245
FiO2	0.24638	-0.0518987	-0.0629577	NA	0.11442	NA	NA	-0.0783001	0.248325	NA	NA	-0.0288101	0.0529204	-0.014545	-0.354389	0.00561564	-0.186112	0.0473048	0.0323055	-0.00858515	0.00612037	0.0557041	0.0180689	NA	0.0214969	0.0328492	0.0894669	0.0018674	0.129728	0.0342359	-0.00879906	-0.0373619	0.09333	0.0255052	-0.0215124	-0.0872832	0.00944637	-0.0327954	0.0418374	1	0.0100545	0.00671465	0.0167834	-0.0296147	0.050512	0.0513921	NA	NA	NA
International_normalized_ratio	-0.231174	-0.0995648	-0.0266557	NA	0.179616	#NAME?	NA	0.112477	0.201206	0.480295	0.46629	0.0436999	-0.258737	0.0341109	0.239323	0.136507	-0.0535115	-0.0612894	-0.0688455	-0.0548626	-0.0919935	-0.123248	-0.0830213	NA	-0.144774	-0.151539	-0.0439071	-0.043185	-0.0749149	0.0106078	0.0195532	0.072173	-0.0812149	0.017705	0.143045	0.00253876	0.13867	-0.0363332	0.139097	0.0100545	1	0.997115	-0.267656	0.0498764	0.359874	0.349438	NA	-1	NA
Time_of_Prothrombin	-0.247212	-0.0927927	-0.0381035	NA	0.136046	NA	NA	0.133572	0.652195	0.468949	0.464907	0.0415377	-0.192036	0.0522999	0.241642	0.156571	-0.0471017	-0.0690828	-0.0668111	-0.0367549	-0.095839	-0.114286	-0.101686	NA	-0.131979	-0.145873	-0.064831	-0.0331694	-0.0876	-0.00589054	0.0346806	0.0892054	-0.095008	-0.00212367	0.145592	0.00762795	0.162529	-0.0404601	0.156675	0.00671465	0.997115	1	-0.283108	0.0512423	0.369722	0.364313	NA	-1	NA
Ratio_of_Prothrombin	0.36973	-0.062025	-0.0728282	NA	0.156868	NA	NA	-0.0281269	-0.640815	-0.528278	-0.438889	-0.015635	0.215143	0.0144818	-0.201075	-0.0604409	-0.168882	0.00142319	-0.0024921	-0.20214	0.00811683	-0.18603	0.0156823	NA	0.0290144	0.0399465	0.00268697	-0.0231297	0.0737289	-0.0118906	-0.0489772	-0.0167149	-0.10076	-0.0362024	-0.0632115	0.0292556	-0.101385	-0.0220442	0.00193065	0.0167834	-0.267656	-0.283108	1	0.00789403	-0.0654837	-0.0756163	NA	-1	NA
Ddimer	-0.221604	0.10597	0.132955	NA	-0.0755193	NA	NA	0.0750428	-0.359356	-0.51147	-0.0649052	0.0154813	-0.249519	0.0645412	0.417483	-0.00153321	-0.112937	-0.00845211	-0.0177543	0.0413623	-0.0300706	-0.138411	-0.0113335	-0.18476	-0.0182859	-0.0060413	-0.155908	-0.0116468	-0.174786	0.0179378	0.0147051	-0.0282906	-0.14731	0.0238693	0.102801	0.0662158	-0.0580405	0.06271	-0.013905	-0.0296147	0.0498764	0.0512423	0.00789403	1	0.125008	0.12103	NA	1	0.495675
Time_of_aPTT	0.246635	0.0862585	0.0762851	NA	0.252257	NA	NA	0.32675	0.517372	0.682064	-0.00182956	0.0503421	0.446531	0.031014	0.0672757	0.65464	-0.0527456	-0.103156	-0.134382	0.145357	-0.0569026	-0.158623	-0.123929	NA	-0.116317	-0.0844432	-0.283688	-0.174504	-0.142474	0.00490079	-0.137642	0.0294803	-0.248102	-0.479148	-0.0328032	0.131506	0.23522	0.0741283	0.235453	0.050512	0.359874	0.369722	-0.0654837	0.125008	1	0.938318	NA	-1	NA
Ratio_of_aPTT	0.139517	0.0045879	0.0266194	NA	0.265816	NA	NA	0.296235	0.493301	0.658808	-0.00697725	-0.00203988	0.439953	0.0250441	0.0919262	0.826953	-0.0542799	-0.111798	-0.143611	0.184199	-0.0573704	-0.279716	-0.0620806	NA	-0.113182	-0.080476	-0.353466	-0.186325	-0.136169	0.0518529	-0.148724	-0.0196774	-0.347757	-0.582716	-0.0263052	0.162421	0.290676	0.137638	0.415635	0.0513921	0.349438	0.364313	-0.0756163	0.12103	0.938318	1	NA	-1	NA
Total_Protein	NA	NA	NA	NA	NA	NA	NA	NA	NA	NA	NA	NA	NA	NA	NA	NA	NA	NA	NA	NA	NA	NA	NA	NA	NA	NA	NA	NA	NA	NA	NA	NA	NA	NA	NA	NA	NA	NA	NA	NA	NA	NA	NA	NA	NA	NA	1	NA	NA
Protein_of_pleural_fluid	NA	-1	1	NA	NA	NA	NA	-1	NA	NA	NA	1	NA	-1	NA	-1	1	1	1	1	1	1	-1	NA	-1	-1	1	1	NA	-1	1	1	1	1	1	-1	-1	-1	1	NA	-1	-1	-1	1	-1	-1	NA	1	NA
Protein_of_cerebrospinal_fluid	NA	-0.559141	-0.00193093	NA	NA	NA	NA	0.428866	NA	NA	NA	-0.998447	NA	-0.395587	NA	0.933948	-1	-0.988762	-0.789425	0.932964	0.993176	0.832434	-0.702079	NA	0.966755	0.653193	0.319749	0.363495	0.754663	-0.94863	0.501671	0.647296	0.653193	0.999789	0.994104	-0.733242	-0.999998	0.0770193	0.993245	NA	NA	NA	NA	0.495675	NA	NA	NA	NA	1
Glucose_of_cerebrospinal_fluid	NA	0.343678	0.688428	NA	NA	NA	NA	0.0760244	NA	NA	NA	-0.11808	NA	-0.503661	NA	-0.816923	0.983523	0.255789	-0.129364	-0.8103	-0.410038	-0.0281895	-0.575356	NA	-0.940094	-0.945439	0.533636	-0.83963	0.0402314	-0.382612	-0.813222	0.197474	0.121968	-0.519735	-0.701314	-0.173522	0.250499	-0.854431	-0.837901	NA	-0.698074	-0.72471	0.616476	0.666151	0.993358	0.949588	NA	NA	-1
Glucose	0.10531	0.0353713	-0.0191144	NA	0.160407	#NAME?	NA	0.335458	0.126341	0.232593	-0.297582	-0.185584	0.0811248	0.0686178	-0.308204	0.298575	0.0678495	-0.283487	-0.120667	0.0444588	-0.0344199	0.0750127	-0.20831	-0.217928	-0.00815639	-0.118322	0.052943	0.00296935	0.107742	-0.270766	0.168539	0.339266	0.0806513	-0.0159121	-0.0682883	0.0254904	0.149725	0.063227	0.0413279	0.0292722	0.0575622	0.0630577	-0.0417071	-0.0717138	0.061117	0.0662262	NA	NA	1
Albumin	0.321522	-0.0744019	-0.0817319	NA	0.171838	NA	NA	-0.295792	0.436164	0.158343	-0.0919502	0.0071641	0.143494	-0.344164	-0.298494	-0.101128	-0.0504038	0.257369	0.0726602	-0.0531039	-0.0783864	0.0836907	0.0732178	-0.493135	0.0924245	0.172948	0.295451	-0.0846982	0.257073	0.109835	-0.152296	-0.213743	0.28822	0.0387525	0.0461348	-0.114284	-0.0556886	-0.0267029	0.125756	0.130179	-0.119866	-0.141181	-0.07887	-0.136161	-0.0898776	-0.0856292	NA	1	1
Transferin	-0.0810494	-0.769564	0.202028	NA	0.139589	NA	NA	-0.705013	-0.996695	NA	-1	-0.415991	-0.326286	0.13154	-1	0.241848	0.170833	0.50906	0.336573	-0.156601	-0.184923	-0.203262	0.190593	NA	0.228889	0.524105	-0.213162	0.259791	0.323787	0.102875	0.178077	-0.4875	-0.430413	0.23268	0.222001	-0.591935	0.0437288	-0.656639	0.457395	-0.00251038	-0.238281	-0.237764	0.384264	0.00155063	-0.907913	-0.886885	NA	NA	NA
Pro_Calcitonin	0.299994	-0.0629049	0.222489	NA	0.2045	NA	NA	0.247937	-0.803032	-0.375539	-0.230256	0.0921261	-0.506908	-0.143449	NA	0.845825	-0.161303	-0.164454	-0.194706	0.336106	0.164449	-0.364505	-0.333892	NA	-0.0324043	0.131059	-0.355249	-0.23761	0.574011	-0.154552	-0.198952	0.13714	-0.289669	-0.55226	0.206884	0.0251606	0.535949	0.0577077	0.588478	NA	0.946525	0.938994	-0.737017	0.416133	0.9645	0.986466	NA	NA	NA
Ferritin	-0.0488563	-0.0648191	-0.181906	NA	-0.0992895	NA	NA	0.091095	0.311287	0.366863	0.338269	-0.0619503	0.39186	0.272203	0.488285	-0.0320063	0.372902	-0.297886	-0.154643	0.153993	0.0967699	0.134745	-0.0888729	-0.386109	-0.0619328	-0.102903	-0.0292065	0.0900977	0.120334	-0.121957	0.179401	0.203188	0.0660303	-0.0764406	-0.140578	0.00635696	0.152223	0.0205666	-0.16521	0.00705709	-0.0554086	-0.068279	-0.037808	-0.0372464	0.106616	0.0235459	NA	1	-1
C_reactive_protein	0.0629741	-0.0906976	-0.149681	NA	0.217915	#NAME?	NA	0.112671	0.140305	-0.306022	-0.209629	0.059492	0.28909	0.350307	0.00643023	-0.0189917	0.607359	-0.260458	-0.146551	-0.017132	-0.0212305	0.117971	-0.152176	-0.998443	-0.042037	-0.139511	-0.0936801	0.041601	-0.0488869	-0.104503	0.265783	0.216074	-0.106834	0.0137703	-0.00813421	-0.0965867	0.0116359	-0.0323485	-0.0584068	-0.136635	0.0737683	0.0843367	-0.119784	-0.0335839	0.047465	0.0524189	NA	1	-1
Pro_btype_natriuretic_peptide	0.58063	0.174163	0.132838	NA	0.216256	NA	NA	0.291296	-0.240583	-0.407303	-0.00141508	-0.0309529	-0.323273	0.00258834	-0.545944	0.486969	-0.0118395	0.0959266	0.183152	0.187038	0.0851689	-0.0797467	-0.0118857	-1	0.144881	0.0866904	-0.325682	-0.00707219	-0.260228	-0.0453361	0.00670031	0.00677217	-0.276164	-0.362104	-0.0603714	0.0506309	0.211029	0.0334463	0.114338	0.0160502	0.190823	0.187757	-0.146431	0.102756	0.802437	0.80178	NA	NA	-1
TroponinT	0.281159	0.119224	-0.00248249	NA	0.229885	NA	NA	0.272606	-0.342208	-0.146845	0.448056	-0.0375482	0.00658622	0.0276969	-0.330459	0.105844	-0.106037	0.129434	0.159955	0.0999715	-0.0235324	-0.138206	0.0405192	-1	0.0903018	0.081286	-0.255578	-0.0178079	-0.265236	-0.0176608	-0.0092307	-0.0186302	-0.240529	-0.161352	-0.0366184	0.140268	0.0574582	0.126073	0.0528347	0.00518786	0.0189383	0.0807121	0.358748	0.0063443	0.377959	0.395257	NA	NA	-1
Creatinin	0.103339	0.135805	-0.137903	NA	0.133018	NA	NA	0.637343	0.114302	-0.248131	-0.10079	-0.0190244	-0.196554	-0.0129144	-0.258647	0.304593	-0.0541335	0.0595641	0.117858	0.0531911	-0.0309523	-0.027957	-0.00663402	-0.272321	-0.00485238	-0.0274119	-0.123184	0.0144726	-0.0596078	-0.0243024	0.0666982	-0.0107499	-0.114862	-0.317243	-0.223504	0.150442	0.122405	0.135154	-0.0344403	-0.0022835	0.064867	0.0771698	-0.108075	0.0359213	0.533834	0.494311	NA	NA	-0.546323
Phosphor	-0.0750059	-0.0587316	-0.239858	NA	0.204124	NA	NA	0.554303	-0.043286	-0.827547	0.101616	0.132865	-0.377066	0.0936978	0.409644	0.133229	0.0383953	0.017125	0.322382	-0.0512276	-0.177196	-0.326547	-0.30146	NA	-0.138467	-0.281527	-0.155642	0.245014	-0.331374	-0.375377	0.246741	0.276083	-0.190687	-0.0167833	-0.104986	0.0882576	-0.0897668	0.137897	-0.20243	0.0170001	-0.102953	-0.0974801	0.0927136	0.20347	-0.0275123	-0.083222	NA	NA	NA
Creatin_kinase	-0.514429	-0.0548443	-0.202067	NA	0.980117	NA	NA	-0.200184	0.990376	0.0711769	0.95927	0.13401	0.186396	-0.609178	NA	-0.143891	-0.142165	0.160342	0.203107	-0.283788	-0.163945	0.494218	0.273441	NA	-0.0599994	-0.152434	0.459025	0.148213	0.439152	-0.0538151	0.0690148	-0.0968719	0.360149	-0.572377	-0.397679	-0.334395	-0.624762	-0.332518	-0.380168	NA	-0.159453	-0.158287	0.132862	-0.227281	0.390951	0.398662	NA	NA	-1
Lactate_Dehydrogenase	-0.255276	-0.154983	-0.103791	NA	-0.0562295	NA	NA	0.0528628	-0.0223525	0.361057	-0.319914	0.0402486	0.334942	0.382755	0.152816	-0.00780932	0.326455	-0.278637	-0.124908	0.0209198	0.0323636	0.0433045	-0.144251	-0.246665	-0.0826208	-0.103622	-0.134555	0.167761	-0.00354114	0.0235846	0.251955	0.186168	-0.121638	0.0201688	-0.0314261	-0.0974473	0.147391	-0.111149	-0.0333757	0.0172451	0.271125	0.281467	-0.139336	0.0950544	-0.000116689	0.000984131	NA	1	-1
Total_Bilirubin	NA	-0.179737	NA	NA	NA	NA	NA	-0.268014	NA	NA	NA	0.176872	-0.996094	0.306293	-1	0.379625	-0.230737	-0.187689	0.319504	0.901222	0.409102	-0.331657	0.434082	NA	-0.052008	-0.211197	-0.520978	0.892081	-0.367123	-0.350634	0.896399	0.454	-0.291372	0.925901	0.854199	-0.617233	-0.0291669	-0.366501	0.367084	0.259085	-1	NA	1	0.777788	1	1	NA	NA	NA
Direct_bilirubin	NA	-0.0663261	NA	NA	NA	NA	NA	-0.469833	NA	NA	NA	0.595828	NA	0.343509	NA	0.116143	0.095013	-0.302588	0.113808	0.882658	0.501251	-0.243498	0.999666	NA	-0.311932	-0.425814	-0.929653	0.986978	-0.719574	-0.641573	0.997185	0.430532	-0.826977	0.952343	0.98885	-0.653561	0.379911	-0.498748	0.121024	NA	NA	NA	NA	0.993564	NA	NA	NA	NA	NA
AST	0.567042	0.0396886	0.128355	NA	0.636096	NA	NA	0.42371	-0.371689	-0.98823	0.167499	-0.125937	-0.694013	0.0401524	-0.294677	0.75392	-0.0905894	-0.178863	-0.194846	0.236868	0.179476	-0.164641	-0.145233	NA	-0.115296	-0.0784134	-0.353643	-0.142851	0.10362	-0.0926453	-0.104004	0.130185	-0.317493	-0.580113	0.00972949	0.0860514	0.4496	0.0643753	0.339794	#NAME?	0.449369	0.436907	-0.34457	0.0340535	0.96346	0.946581	NA	NA	NA
ALT	1	-0.0136101	0.124937	NA	0.951568	NA	NA	0.597037	NA	NA	1	-0.0729734	-0.388527	0.103221	1	0.724823	-0.0994508	-0.152506	-0.103921	0.188502	0.0883924	-0.200324	-0.113151	NA	0.00108616	-0.0497046	-0.291445	-0.0364925	0.229328	-0.151018	-0.0137557	0.178644	-0.254829	-0.473551	0.183324	0.0616526	0.367076	0.0772025	0.456609	-5.91611e-09	0.580842	0.567468	-0.321895	0.49192	0.933697	0.897009	NA	NA	NA
The color of the cells is proportional to the strength of the correlation, ranging from red (negative correlation) to blue (positive correlation). The strength of the correlation is indicated in the color scale.
[truncated: 17 more columns]
