# Supplementary material for: Multidimensional Machine Learning for Assessing Parameters Associated With COVID-19 in Vietnam: Validation Study
Source: JMIR Form Res. 2023 Feb 16;7:e42895. doi: 10.2196/42895 (PMC9937111; doi:10.2196/42895)
Supplement: Multimedia Appendix 9 [file formative_v7i1e42895_app9.xlsx]

## Sheet: Pvalmoderatein2173patients
Multimedia Appendix 9. Pearson correlation test (P values) in the moderate group.
	ABO_Rh	Age	Gender	Severity_of_Covid19	Covid19_vaccin	Urobilinogen	Unrinary_Creatinin	Urea	Urinary_Glucose	Cetone	Leucocytes	pH	Specific_Gravity	SI_of_Xray	Ejection_Fraction	Lactate	Fibrinogen	Percentage_of_Monocytes	Quantity_of_Monocytes	Mean_Corpuscular_volume	Mean_Corpuscular_hemoglobin	Mean_Corpuscular_hemoglobin_concentration	Quantity_of_Lymphocytes	Percentage_of_Eosinophils	Quantity_of_Basophils	Percentage_of_Basophils	Red_blood_cell_count	White_blood_cell_count	Hemoglobin	Ratio_of_Lymphocytes	Quantity_of_Neutrophils	Percentage_of_Neutrophils	Hematocrit	Beta_adrenergic_blockers	anion_HCO3	anion_Cl	ion_K	ion_Na	pCO2	FiO2	International_normalized_ratio	Time_of_Prothrombin	Ratio_of_Prothrombin	Ddimer	Time_of_aPTT	Ratio_of_aPTT	Total_Protein	Protein_of_pleural_fluid	Protein_of_cerebrospinal_fluid
ABO_Rh	NA	0.0190792	0.866106	NA	0.00830141	NA	NA	0.353033	0.666667	0.454371	0.337138	0.0903338	0.240359	0.533981	0.117399	0.478898	0.347057	0.206481	0.715146	0.863492	0.736083	0.665228	0.294418	NA	0.243138	0.323468	0.753143	0.718008	0.918835	0.900409	0.973124	0.987205	0.895877	0.698726	0.890174	0.900636	0.278304	0.979314	0.653127	0.309238	0.326769	0.29335	0.108611	0.347743	0.308721	0.568914	NA	NA	NA
Age	0.0190792	NA	3.44913e-05	NA	0.185933	NA	NA	2.99814e-06	0.480717	0.00488116	0.675144	0.924158	0.00584085	0.750787	0.12689	0.398472	0.0332355	4.43919e-05	0.0465807	0.211261	0.899514	0.749026	0.687938	0.974285	0.933567	0.333908	7.41125e-05	0.427693	1.0625e-06	0.189389	0.0732887	0.0116611	0.000378311	0.0328342	0.12191	0.593306	0.566087	0.534752	0.00701799	0.425465	0.285497	0.317594	0.504623	0.0469561	0.40843	0.964995	NA	NA	0.622262
Gender	0.866106	3.44913e-05	NA	NA	0.060029	NA	NA	0.0781034	0.156218	0.343664	0.665378	0.72916	0.0289591	0.28247	0.826871	0.296361	0.053611	0.32779	0.14554	0.275999	0.424292	0.0572738	0.310304	0.412786	0.564077	0.728916	6.42356e-05	0.893501	1.03824e-11	0.0736009	0.0341641	0.0957641	6.2756e-07	0.689895	0.666007	0.894687	0.00783105	0.781748	0.43429	0.333489	0.775429	0.682061	0.433194	0.0125361	0.464913	0.798973	NA	NA	0.998771
Severity_of_Covid19	NA	NA	NA	NA	NA	NA	NA	NA	NA	NA	NA	NA	NA	NA	NA	NA	NA	NA	NA	NA	NA	NA	NA	NA	NA	NA	NA	NA	NA	NA	NA	0	NA	NA	NA	NA	NA	NA	NA	NA	NA	NA	NA	NA	NA	NA	NA	NA	NA
Covid19_vaccin	0.00830141	0.185933	0.060029	NA	NA	NA	NA	0.743966	NA	NA	0.440416	0.143662	0.371537	0.629968	0.250554	0.17802	0.63631	0.877898	0.0947199	0.256545	0.673978	0.57333	0.563603	NA	0.7027	0.251835	0.609382	0.229617	0.375816	0.21984	0.0759016	0.439659	0.780049	0.443589	0.88933	0.756172	0.572114	0.898972	0.348175	0.438706	0.309412	0.435825	0.368159	0.479296	0.163664	0.141438	NA	NA	NA
Urobilinogen	NA	NA	NA	NA	NA	NA	NA	0	NA	NA	NA	NA	NA	NA	NA	NA	0	NA	0	0	NA	NA	NA	NA	NA	NA	NA	NA	NA	NA	NA	0	NA	NA	NA	NA	NA	NA	NA	NA	0	NA	NA	NA	NA	NA	NA	NA	NA
Unrinary_Creatinin	NA	NA	NA	NA	NA	NA	NA	NA	NA	NA	NA	NA	NA	NA	NA	NA	NA	NA	NA	NA	NA	NA	NA	NA	NA	NA	NA	NA	NA	NA	NA	NA	NA	NA	NA	NA	NA	NA	NA	NA	NA	NA	NA	NA	NA	NA	NA	NA	NA
Urea	0.353033	2.99814e-06	0.0781034	NA	0.743966	0	NA	NA	0.748197	0.305679	0.849032	0.209487	0.430538	0.822647	0.142353	0.000307727	0.957345	0.763543	0.0477138	0.0625151	0.704641	0.309739	0.699506	0.921798	0.529894	0.395507	0.0021413	0.261258	0.0602872	0.302098	0.000476304	0.39986	0.0151095	0.000102058	0.000200067	4.27209e-08	0.0138295	3.59994e-09	0.324765	0.23895	0.229319	0.151077	0.76339	0.169311	0.00139023	0.00393703	NA	NA	0.717826
Urinary_Glucose	0.666667	0.480717	0.156218	NA	NA	NA	NA	0.748197	NA	0	0.997048	0.46738	0.266578	0.913645	NA	0.866367	0.766975	0.199835	0.226203	0.145422	0.718546	0.0939733	0.29084	NA	0.563187	0.618103	0.324667	0.625864	0.362648	0.632184	0.775611	0.301325	0.470104	0.278437	0.124831	0.220409	0.0479463	0.264836	0.117564	0.46156	0.702263	0.160416	0.170351	0.251281	0.293185	0.32007	NA	NA	NA
Cetone	0.454371	0.00488116	0.343664	NA	NA	NA	NA	0.305679	0	NA	0.725174	0.137083	0.000385071	0.816307	NA	0.7086	0.556043	0.832553	0.0563174	0.950418	0.686042	0.324024	0.473326	NA	0.231093	0.227873	0.241464	0.0848862	0.517162	0.205039	0.0762029	0.245827	0.272991	0.917084	0.538529	0.396188	0.930525	0.48886	0.727651	NA	0.334956	0.34814	0.281298	0.240669	0.204627	0.226595	NA	NA	NA
Leucocytes	0.337138	0.675144	0.665378	NA	0.440416	NA	NA	0.849032	0.997048	0.725174	NA	0.222221	0.157302	0.172482	NA	0.451286	0.29921	0.971797	0.577232	0.632093	0.741125	0.0546763	0.0146238	NA	0.351288	0.454729	0.719704	0.578097	0.687613	0.0412172	0.365601	0.0862797	0.945496	0.148868	0.127775	0.133427	0.945302	0.456421	0.211996	NA	0.108246	0.109437	0.133522	0.804531	0.995498	0.982831	NA	NA	NA
pH	0.0903338	0.924158	0.72916	NA	0.143662	NA	NA	0.209487	0.46738	0.137083	0.222221	NA	0.666464	0.671529	0.200408	0.0720431	0.487572	0.299941	0.663371	0.865629	0.857449	0.0809167	0.805656	NA	0.374397	0.387464	0.390352	0.757426	0.382282	0.412767	0.412666	0.26318	0.30094	0.0763835	0.132318	0.106714	0.358889	0.233985	0.923667	0.659016	0.700315	0.714488	0.890516	0.81496	0.692806	0.987236	NA	NA	0.0354852
Specific_Gravity	0.240359	0.00584085	0.0289591	NA	0.371537	NA	NA	0.430538	0.266578	0.000385071	0.157302	0.666464	NA	0.861369	0.494186	0.272844	0.660075	0.995719	0.914612	0.474199	0.84595	0.497018	0.760812	NA	0.657156	0.448883	0.0970446	0.405686	0.0785064	0.615851	0.401761	0.812568	0.170261	0.612285	0.787417	0.731716	0.724159	0.929617	0.701788	0.777378	0.270682	0.417307	0.362334	0.148305	0.0632231	0.0676935	NA	NA	NA
SI_of_Xray	0.533981	0.750787	0.28247	NA	0.629968	NA	NA	0.822647	0.913645	0.816307	0.172482	0.671529	0.861369	NA	0.578552	0.776502	0.000574561	1.72876e-05	0.0103969	0.326953	0.759512	0.961583	0.00106168	0.632321	0.0626923	0.013958	0.021035	0.267101	0.0124992	0.00514752	0.0398559	0.000246549	0.00156575	0.552258	0.660463	0.238235	0.0378108	0.0230875	0.431082	0.838838	0.745484	0.616635	0.889817	0.275818	0.788884	0.828831	NA	NA	0.741082
Ejection_Fraction	0.117399	0.12689	0.826871	NA	0.250554	NA	NA	0.142353	NA	NA	NA	0.200408	0.494186	0.578552	NA	0.603781	0.823188	0.0111329	0.101406	0.909884	0.864822	0.542835	0.921838	NA	0.0349289	0.0321758	0.0999444	0.459711	0.108028	0.436037	0.458216	0.37466	0.0917167	0.366553	0.867986	0.251277	0.888065	0.514299	0.15697	0.234804	0.568109	0.564249	0.633023	0.0847419	0.886048	0.8446	NA	NA	NA
Lactate	0.478898	0.398472	0.296361	NA	0.17802	NA	NA	0.000307727	0.866367	0.7086	0.451286	0.0720431	0.272844	0.776502	0.603781	NA	0.422234	0.128422	0.266157	0.00662271	0.00181599	0.00180944	0.975153	NA	0.722126	0.285391	0.00868723	0.112059	0.0273435	0.0865775	0.00550671	0.123603	0.0214887	2.00747e-07	0.822044	0.0197786	0.00604854	0.0012669	1.22768e-08	0.93147	0.2303	0.168214	0.596714	0.981754	5.89512e-09	0	NA	NA	0.232679
Fibrinogen	0.347057	0.0332355	0.053611	NA	0.63631	0	NA	0.957345	0.766975	0.556043	0.29921	0.487572	0.660075	0.000574561	0.823188	0.422234	NA	6.80442e-08	0.0887581	0.538465	0.654954	0.00933088	0.000253189	NA	0.322897	0.0427006	0.22916	0.276797	0.154521	5.6926e-07	1.88011e-06	3.71132e-10	0.284982	0.360255	0.982866	0.0434759	0.000295399	0.568417	0.447982	0.00769433	0.584091	0.628337	0.080598	0.0484021	0.625505	0.61547	NA	NA	NA
Percentage_of_Monocytes	0.206481	4.43919e-05	0.32779	NA	0.877898	NA	NA	0.763543	0.199835	0.832553	0.971797	0.299941	0.995719	1.72876e-05	0.0111329	0.128422	6.80442e-08	NA	0	0.792011	0.86403	0.334344	0.000102402	0.316718	4.30934e-08	0	0.360364	0.00898814	0.621357	1.49031e-09	1.07915e-09	0	0.519713	0.548618	0.179004	0.0585662	0.00544854	0.0549451	0.141942	0.469522	0.513387	0.459236	0.98785	0.874624	0.325129	0.286014	NA	NA	0.0955326
Quantity_of_Monocytes	0.715146	0.0465807	0.14554	NA	0.0947199	0	NA	0.0477138	0.226203	0.0563174	0.577232	0.663371	0.914612	0.0103969	0.101406	0.266157	0.0887581	0	NA	0.926298	0.994719	0.144946	8.85443e-11	0.282301	7.77156e-15	1.32183e-07	0.257451	0	0.116211	0.0328826	2.1393e-10	0.00018723	0.195085	0.998658	0.547219	0.757794	0.00667924	0.636219	0.0770075	0.621461	0.464725	0.476104	0.978819	0.741012	0.201559	0.172024	NA	NA	0.420758
Mean_Corpuscular_volume	0.863492	0.211261	0.275999	NA	0.256545	0	NA	0.0625151	0.145422	0.950418	0.632093	0.865629	0.474199	0.326953	0.909884	0.00662271	0.538465	0.792011	0.926298	NA	0.0195896	0.738117	0.635236	0.908455	0.682284	0.444077	0	0.48181	0.0844052	0.826587	0.421902	0.69835	0.049056	0.277752	0.992846	0.057966	0.0320226	0.129089	0.457307	0.895625	0.558595	0.694002	0.0288435	0.439825	0.164464	0.0771466	NA	NA	0.234426
Mean_Corpuscular_hemoglobin	0.736083	0.899514	0.424292	NA	0.673978	NA	NA	0.704641	0.718546	0.686042	0.741125	0.857449	0.84595	0.759512	0.864822	0.00181599	0.654954	0.86403	0.994719	0.0195896	NA	0.76127	0.0663929	0.190848	0.919972	0.417482	0.148975	0.965631	0.853934	0.00403169	0.874467	0.0187619	0.881301	0.330633	0.158649	0.282633	0.922719	0.394036	0.683369	0.925487	0.326023	0.303999	0.930786	0.574464	0.587979	0.58491	NA	NA	0.0744157
Mean_Corpuscular_hemoglobin_concentration	0.665228	0.749026	0.0572738	NA	0.57333	NA	NA	0.309739	0.0939733	0.324024	0.0546763	0.0809167	0.497018	0.961583	0.542835	0.00180944	0.00933088	0.334344	0.144946	0.738117	0.76127	NA	0.829642	0.64599	0.667497	0.504516	0.355501	0.561702	0.00240221	0.907412	0.594507	3.54219e-05	0.144182	0.931046	0.103207	0.00180485	0.577278	0.0140613	0.0204949	0.394292	0.187476	0.219843	0.0446244	0.00942095	0.128851	0.006619	NA	NA	0.373893
Quantity_of_Lymphocytes	0.294418	0.687938	0.310304	NA	0.563603	NA	NA	0.699506	0.29084	0.473326	0.0146238	0.805656	0.760812	0.00106168	0.921838	0.975153	0.000253189	0.000102402	8.85443e-11	0.635236	0.0663929	0.829642	NA	0.136308	2.88339e-05	5.05753e-05	0.924705	2.4389e-05	0.900752	0	0.584365	0	0.989516	0.0512371	0.428793	0.00606405	0.0378087	0.00371861	0.380833	0.782449	0.377722	0.277411	0.867304	0.83267	0.239206	0.556612	NA	NA	0.504511
Percentage_of_Eosinophils	NA	0.974285	0.412786	NA	NA	NA	NA	0.921798	NA	NA	NA	NA	NA	0.632321	NA	NA	NA	0.316718	0.282301	0.908455	0.190848	0.64599	0.136308	NA	0.575215	1	0.44114	0.671036	0.294041	0.267213	0.720692	0.927654	0.514168	NA	NA	0.309028	0.572739	0.389238	NA	NA	NA	NA	NA	0.81524	NA	NA	NA	NA	NA
Quantity_of_Basophils	0.243138	0.933567	0.564077	NA	0.7027	NA	NA	0.529894	0.563187	0.231093	0.351288	0.374397	0.657156	0.0626923	0.0349289	0.722126	0.322897	4.30934e-08	7.77156e-15	0.682284	0.919972	0.667497	2.88339e-05	0.575215	NA	0	0.000388699	0.904095	0.00450847	0.862203	0.191722	0.0144344	0.000247194	0.132065	0.10618	0.907909	0.899927	0.164199	0.0612567	0.742514	0.121006	0.156056	0.756155	0.732808	0.266862	0.280055	NA	NA	0.164614
Percentage_of_Basophils	0.323468	0.333908	0.728916	NA	0.251835	NA	NA	0.395507	0.618103	0.227873	0.454729	0.387464	0.448883	0.013958	0.0321758	0.285391	0.0427006	0	1.32183e-07	0.444077	0.417482	0.504516	5.05753e-05	1	0	NA	0.00482474	0.0941857	0.0362451	2.68467e-06	0.000166425	0	0.0115838	0.156263	0.0472935	0.502227	0.792561	0.833622	0.063185	0.615601	0.10595	0.118181	0.670292	0.910461	0.423533	0.445712	NA	NA	0.546858
Red_blood_cell_count	0.753143	7.41125e-05	6.42356e-05	NA	0.609382	NA	NA	0.0021413	0.324667	0.241464	0.719704	0.390352	0.0970446	0.021035	0.0999444	0.00868723	0.22916	0.360364	0.257451	0	0.148975	0.355501	0.924705	0.44114	0.000388699	0.00482474	NA	0.00686294	0	0.0173811	0.601723	0.0156911	0	0.00248866	0.658065	0.113413	0.665355	0.908675	0.607712	0.170728	0.641264	0.489304	0.977163	0.00350007	0.00613695	0.000547745	NA	NA	0.792803
White_blood_cell_count	0.718008	0.427693	0.893501	NA	0.229617	NA	NA	0.261258	0.625864	0.0848862	0.578097	0.757426	0.405686	0.267101	0.459711	0.112059	0.276797	0.00898814	0	0.48181	0.965631	0.561702	2.4389e-05	0.671036	0.904095	0.0941857	0.00686294	NA	0.584114	8.27209e-05	0	0.797005	0.00823231	0.236794	0.754695	0.168941	0.234452	0.0607165	0.162395	0.977284	0.646764	0.723734	0.805334	0.828602	0.0961746	0.0753477	NA	NA	0.763166
Hemoglobin	0.918835	1.0625e-06	1.03824e-11	NA	0.375816	NA	NA	0.0602872	0.362648	0.517162	0.687613	0.382282	0.0785064	0.0124992	0.108028	0.0273435	0.154521	0.621357	0.116211	0.0844052	0.853934	0.00240221	0.900752	0.294041	0.00450847	0.0362451	0	0.584114	NA	0.0817385	0.256696	0.128877	0	0.301514	0.323665	0.396677	0.270112	0.72091	0.111169	0.0509363	0.443139	0.367319	0.448254	0.00125373	0.193348	0.214007	NA	NA	0.4556
Ratio_of_Lymphocytes	0.900409	0.189389	0.0736009	NA	0.21984	NA	NA	0.302098	0.632184	0.205039	0.0412172	0.412767	0.615851	0.00514752	0.436037	0.0865775	5.6926e-07	1.49031e-09	0.0328826	0.826587	0.00403169	0.907412	0	0.267213	0.862203	2.68467e-06	0.0173811	8.27209e-05	0.0817385	NA	0	0	0.00571941	0.553335	0.495873	0.738029	0.145746	0.790288	0.189469	0.600764	0.910018	0.949741	0.898751	0.737706	0.962814	0.621574	NA	NA	0.204941
Quantity_of_Neutrophils	0.973124	0.0732887	0.0341641	NA	0.0759016	NA	NA	0.000476304	0.775611	0.0762029	0.365601	0.412666	0.401761	0.0398559	0.458216	0.00550671	1.88011e-06	1.07915e-09	2.1393e-10	0.421902	0.874467	0.594507	0.584365	0.720692	0.191722	0.000166425	0.601723	0	0.256696	0	NA	1.33005e-13	0.872797	0.997581	0.53146	0.0994574	0.378103	0.00477035	0.97026	0.893496	0.837861	0.715358	0.606444	0.78489	0.198341	0.164233	NA	NA	0.665437
Percentage_of_Neutrophils	0.987205	0.0116611	0.0957641	0	0.439659	0	NA	0.39986	0.301325	0.245827	0.0862797	0.26318	0.812568	0.000246549	0.37466	0.123603	3.71132e-10	0	0.00018723	0.69835	0.0187619	3.54219e-05	0	0.927654	0.0144344	0	0.0156911	0.797005	0.128877	0	1.33005e-13	NA	0.0032652	0.488693	0.315662	0.643175	0.0287886	0.978866	0.0440319	0.568751	0.445404	0.343098	0.859272	0.598387	0.781476	0.853124	NA	NA	0.5518
Hematocrit	0.895877	0.000378311	6.2756e-07	NA	0.780049	NA	NA	0.0151095	0.470104	0.272991	0.945496	0.30094	0.170261	0.00156575	0.0917167	0.0214887	0.284982	0.519713	0.195085	0.049056	0.881301	0.144182	0.989516	0.514168	0.000247194	0.0115838	0	0.00823231	0	0.00571941	0.872797	0.0032652	NA	0.000560027	0.798941	0.57172	0.689493	0.414594	0.629612	0.152926	0.386122	0.30823	0.279723	0.00569042	0.0164909	0.000636536	NA	NA	0.546858
Beta_adrenergic_blockers	0.698726	0.0328342	0.689895	NA	0.443589	NA	NA	0.000102058	0.278437	0.917084	0.148868	0.0763835	0.612285	0.552258	0.366553	2.00747e-07	0.360255	0.548618	0.998658	0.277752	0.330633	0.931046	0.0512371	NA	0.132065	0.156263	0.00248866	0.236794	0.301514	0.553335	0.997581	0.488693	0.000560027	NA	0	2.8311e-09	2.48361e-06	0.000205476	9.67154e-07	0.704203	0.878531	0.985375	0.754599	0.729072	7.10319e-05	5.42588e-07	NA	NA	0.0130844
anion_HCO3	0.890174	0.12191	0.666007	NA	0.88933	NA	NA	0.000200067	0.124831	0.538529	0.127775	0.132318	0.787417	0.660463	0.867986	0.822044	0.982866	0.179004	0.547219	0.992846	0.158649	0.103207	0.428793	NA	0.10618	0.0472935	0.658065	0.754695	0.323665	0.495873	0.53146	0.315662	0.798941	0	NA	2.63479e-07	0.000139838	0.0122531	0	0.741273	0.208528	0.200454	0.579966	0.122493	0.798551	0.837849	NA	NA	0.0691656
anion_Cl	0.900636	0.593306	0.894687	NA	0.756172	NA	NA	4.27209e-08	0.220409	0.396188	0.133427	0.106714	0.731716	0.238235	0.251277	0.0197786	0.0434759	0.0585662	0.757794	0.057966	0.282633	0.00180485	0.00606405	0.309028	0.907909	0.502227	0.113413	0.168941	0.396677	0.738029	0.0994574	0.643175	0.57172	2.8311e-09	2.63479e-07	NA	0.117187	0	0.0307603	0.18145	0.978327	0.934663	0.753156	0.215907	0.206435	0.117803	NA	NA	0.476013
ion_K	0.278304	0.566087	0.00783105	NA	0.572114	NA	NA	0.0138295	0.0479463	0.930525	0.945302	0.358889	0.724159	0.0378108	0.888065	0.00604854	0.000295399	0.00544854	0.00667924	0.0320226	0.922719	0.577278	0.0378087	0.572739	0.899927	0.792561	0.665355	0.234452	0.270112	0.145746	0.378103	0.0287886	0.689493	2.48361e-06	0.000139838	0.117187	NA	0.937736	0.830893	0.885713	0.139414	0.0813087	0.278844	0.27956	0.0240036	0.00494016	NA	NA	0.00122927
ion_Na	0.979314	0.534752	0.781748	NA	0.898972	NA	NA	3.59994e-09	0.264836	0.48886	0.456421	0.233985	0.929617	0.0230875	0.514299	0.0012669	0.568417	0.0549451	0.636219	0.129089	0.394036	0.0140613	0.00371861	0.389238	0.164199	0.833622	0.908675	0.0607165	0.72091	0.790288	0.00477035	0.978866	0.414594	0.000205476	0.0122531	0	0.937736	NA	0.952325	0.616936	0.697341	0.663556	0.812703	0.24194	0.477665	0.18587	NA	NA	0.950919
pCO2	0.653127	0.00701799	0.43429	NA	0.348175	NA	NA	0.324765	0.117564	0.727651	0.211996	0.923667	0.701788	0.431082	0.15697	1.22768e-08	0.447982	0.141942	0.0770075	0.457307	0.683369	0.0204949	0.380833	NA	0.0612567	0.063185	0.607712	0.162395	0.111169	0.189469	0.97026	0.0440319	0.629612	9.67154e-07	0	0.0307603	0.830893	0.952325	NA	0.519782	0.218497	0.165175	0.986439	0.834954	0.0610793	0.000636725	NA	NA	0.0740389
FiO2	0.309238	0.425465	0.333489	NA	0.438706	NA	NA	0.23895	0.46156	NA	NA	0.659016	0.777378	0.838838	0.234804	0.93147	0.00769433	0.469522	0.621461	0.895625	0.925487	0.394292	0.782449	NA	0.742514	0.615601	0.170728	0.977284	0.0509363	0.600764	0.893496	0.568751	0.152926	0.704203	0.741273	0.18145	0.885713	0.616936	0.519782	NA	0.929466	0.952862	0.88253	0.65717	0.691821	0.686727	NA	NA	NA
International_normalized_ratio	0.326769	0.285497	0.775429	NA	0.309412	0	NA	0.229319	0.702263	0.334956	0.108246	0.700315	0.270682	0.745484	0.568109	0.2303	0.584091	0.513387	0.464725	0.558595	0.326023	0.187476	0.377722	NA	0.121006	0.10595	0.641264	0.646764	0.443139	0.910018	0.837861	0.445404	0.386122	0.878531	0.208528	0.978327	0.139414	0.697341	0.218497	0.929466	NA	0	0.00352872	0.604839	0.000395531	0.000596538	NA	NA	NA
Time_of_Prothrombin	0.29335	0.317594	0.682061	NA	0.435825	NA	NA	0.151077	0.160416	0.34814	0.109437	0.714488	0.417307	0.616635	0.564249	0.168214	0.628337	0.459236	0.476104	0.694002	0.303999	0.219843	0.277411	NA	0.156056	0.118181	0.489304	0.723734	0.367319	0.949741	0.715358	0.343098	0.30823	0.985375	0.200454	0.934663	0.0813087	0.663556	0.165175	0.952862	0	NA	0.00189372	0.593265	0.000264923	0.00033069	NA	NA	NA
Ratio_of_Prothrombin	0.108611	0.504623	0.433194	NA	0.368159	NA	NA	0.76339	0.170351	0.281298	0.133522	0.890516	0.362334	0.889817	0.633023	0.596714	0.080598	0.98785	0.978819	0.0288435	0.930786	0.0446244	0.867304	NA	0.756155	0.670292	0.977163	0.805334	0.448254	0.898751	0.606444	0.859272	0.279723	0.754599	0.579966	0.753156	0.278844	0.812703	0.986439	0.88253	0.00352872	0.00189372	NA	0.934465	0.53287	0.471286	NA	NA	NA
Ddimer	0.347743	0.0469561	0.0125361	NA	0.479296	NA	NA	0.169311	0.251281	0.240669	0.804531	0.81496	0.148305	0.275818	0.0847419	0.981754	0.0484021	0.874624	0.741012	0.439825	0.574464	0.00942095	0.83267	0.81524	0.732808	0.910461	0.00350007	0.828602	0.00125373	0.737706	0.78489	0.598387	0.00569042	0.729072	0.122493	0.215907	0.27956	0.24194	0.834954	0.65717	0.604839	0.593265	0.934465	NA	0.245859	0.261327	NA	0	0.669841
Time_of_aPTT	0.308721	0.40843	0.464913	NA	0.163664	NA	NA	0.00139023	0.293185	0.204627	0.995498	0.692806	0.0632231	0.788884	0.886048	5.89512e-09	0.625505	0.325129	0.201559	0.164464	0.587979	0.128851	0.239206	NA	0.266862	0.423533	0.00613695	0.0961746	0.193348	0.962814	0.198341	0.781476	0.0164909	7.10319e-05	0.798551	0.206435	0.0240036	0.477665	0.0610793	0.691821	0.000395531	0.000264923	0.53287	0.245859	NA	0	NA	NA	NA
Ratio_of_aPTT	0.568914	0.964995	0.798973	NA	0.141438	NA	NA	0.00393703	0.32007	0.226595	0.982831	0.987236	0.0676935	0.828831	0.8446	0	0.61547	0.286014	0.172024	0.0771466	0.58491	0.006619	0.556612	NA	0.280055	0.445712	0.000547745	0.0753477	0.214007	0.621574	0.164233	0.853124	0.000636536	5.42588e-07	0.837849	0.117803	0.00494016	0.18587	0.000636725	0.686727	0.000596538	0.00033069	0.471286	0.261327	0	NA	NA	NA	NA
Total_Protein	NA	NA	NA	NA	NA	NA	NA	NA	NA	NA	NA	NA	NA	NA	NA	NA	NA	NA	NA	NA	NA	NA	NA	NA	NA	NA	NA	NA	NA	NA	NA	NA	NA	NA	NA	NA	NA	NA	NA	NA	NA	NA	NA	NA	NA	NA	NA	NA	NA
Protein_of_pleural_fluid	NA	NA	NA	NA	NA	NA	NA	NA	NA	NA	NA	NA	NA	NA	NA	NA	NA	NA	NA	NA	NA	NA	NA	NA	NA	NA	NA	NA	NA	NA	NA	NA	NA	NA	NA	NA	NA	NA	NA	NA	NA	NA	NA	0	NA	NA	NA	NA	NA
Protein_of_cerebrospinal_fluid	NA	0.622262	0.998771	NA	NA	NA	NA	0.717826	NA	NA	NA	0.0354852	NA	0.741082	NA	0.232679	NA	0.0955326	0.420758	0.234426	0.0744157	0.373893	0.504511	NA	0.164614	0.546858	0.792803	0.763166	0.4556	0.204941	0.665437	0.5518	0.546858	0.0130844	0.0691656	0.476013	0.00122927	0.950919	0.0740389	NA	NA	NA	NA	0.669841	NA	NA	NA	NA	NA
Glucose_of_cerebrospinal_fluid	NA	0.656322	0.311572	NA	NA	NA	NA	0.923976	NA	NA	NA	0.88192	NA	0.663972	NA	0.183077	0.0164767	0.744211	0.870636	0.1897	0.589962	0.97181	0.424644	NA	0.0599061	0.0545614	0.466364	0.16037	0.959769	0.617388	0.186778	0.802526	0.878032	0.480265	0.298686	0.826478	0.749501	0.145569	0.162099	NA	0.508081	0.483947	0.577119	0.333849	0.0734177	0.203003	NA	NA	NA
Glucose	0.667874	0.520068	0.728197	NA	0.12455	0	NA	5.47097e-10	0.711263	0.657402	0.281396	0.00622866	0.658937	0.262076	0.263739	1.02254e-05	0.252734	1.36427e-07	0.0279203	0.418016	0.530741	0.171408	0.000128613	0.782072	0.881943	0.0311329	0.336199	0.957015	0.0530541	5.05948e-07	0.00212597	2.18634e-10	0.141338	0.823482	0.321232	0.642516	0.00619278	0.249898	0.548594	0.670989	0.559718	0.520769	0.671206	0.200019	0.578451	0.547044	NA	NA	NA
Albumin	0.262305	0.29877	0.253548	NA	0.218566	NA	NA	2.96133e-05	0.279992	0.799237	0.765124	0.929733	0.484348	8.9139e-06	0.279853	0.221338	0.51644	0.000270883	0.314016	0.459773	0.274802	0.243525	0.309047	0.671702	0.197598	0.015886	2.8856e-05	0.240316	0.000355712	0.125399	0.0340136	0.00276687	4.19358e-05	0.647039	0.575066	0.110718	0.439375	0.71097	0.125179	0.112335	0.277456	0.2002	0.475761	0.0617346	0.483605	0.504595	NA	NA	NA
Transferin	0.948346	0.000794026	0.470251	NA	0.822849	NA	NA	0.00486136	0.0517753	NA	0	0.15742	0.673714	0.683641	0	0.425999	0.595526	0.0526167	0.219958	0.577287	0.509384	0.467487	0.496248	NA	0.411899	0.0449141	0.445593	0.349752	0.304568	0.715232	0.525452	0.0652861	0.109267	0.444271	0.466028	0.0200879	0.882001	0.0107429	0.116064	0.993506	0.699507	0.700147	0.523063	0.995802	0.0920873	0.113115	NA	NA	NA
Pro_Calcitonin	0.563508	0.816975	0.407545	NA	0.868887	NA	NA	0.354512	0.196968	0.624461	0.769744	0.754104	0.304764	0.640122	NA	7.09179e-05	0.616497	0.542774	0.469921	0.203093	0.542787	0.165119	0.206272	NA	0.90517	0.628523	0.176929	0.375548	0.0318296	0.567653	0.460097	0.61253	0.276493	0.0327846	0.477919	0.926307	0.039464	0.831887	0.0210135	NA	1.02444e-05	1.83326e-05	0.00966119	0.122874	6.65657e-06	1.44404e-07	NA	NA	NA
Ferritin	0.837928	0.236028	0.000808254	NA	0.360202	NA	NA	0.102747	0.324676	0.37136	0.169751	0.351759	0.0164583	4.64548e-06	0.0549865	0.635277	9.13223e-11	2.7205e-08	0.00461617	0.0047299	0.076942	0.0135764	0.104424	0.613891	0.258306	0.0603042	0.594809	0.100738	0.0308687	0.0256035	0.0010264	0.000185082	0.228068	0.271301	0.0359137	0.907718	0.00537596	0.708034	0.0132921	0.916351	0.589851	0.504111	0.711673	0.504085	0.369309	0.843255	NA	0	NA
C_reactive_protein	0.797861	0.0959704	0.00582971	NA	0.0369121	0	NA	0.041112	0.718821	0.555296	0.435852	0.378763	0.102739	1.77976e-09	0.979798	0.781377	0	1.20523e-06	0.00712673	0.753654	0.697338	0.0301277	0.00511774	0.0355327	0.441111	0.010459	0.0864263	0.447227	0.38118	0.0549337	8.30445e-07	6.51833e-05	0.0497089	0.845017	0.904949	0.0761799	0.831467	0.553993	0.390814	0.0438779	0.45017	0.385503	0.216907	0.546322	0.664306	0.631704	NA	NA	NA
Pro_btype_natriuretic_peptide	0.0374632	0.0190353	0.0746395	NA	0.139862	NA	NA	7.98373e-05	0.532916	0.42283	0.996705	0.714608	0.123348	0.974837	0.0535933	1.39176e-09	0.884513	0.198938	0.0141262	0.0116956	0.254301	0.285904	0.874174	0	0.0516604	0.248547	8.63949e-06	0.925143	0.000544766	0.544501	0.929068	0.92831	0.000167815	2.30266e-05	0.480198	0.499685	0.00457395	0.655794	0.180164	0.851243	0.15133	0.154438	0.268437	0.177256	5.76637e-11	6.13993e-11	NA	NA	NA
TroponinT	0.27431	0.084041	0.971405	NA	0.0913327	NA	NA	6.78794e-05	0.367357	0.753388	0.14408	0.63843	0.97399	0.714408	0.211263	0.188493	0.157736	0.0605354	0.0206959	0.147849	0.733974	0.0449349	0.559278	NA	0.191353	0.24199	0.000187788	0.798011	0.00014163	0.798697	0.894725	0.788899	0.000423448	0.0508907	0.649946	0.0422961	0.409734	0.0689182	0.511062	0.948584	0.874537	0.497258	0.00182894	0.928418	0.00374746	0.00234258	NA	NA	0
Creatinin	0.655774	0.00968346	0.00860728	NA	0.198772	NA	NA	0	0.723553	0.553498	0.69068	0.771256	0.243625	0.824599	0.333414	2.51963e-06	0.342916	0.257659	0.0251335	0.312186	0.556648	0.595475	0.899902	0.727679	0.926593	0.603678	0.0192166	0.784347	0.26745	0.644444	0.2074	0.838708	0.0286616	1.74256e-06	0.000621776	0.00406875	0.0199978	0.0100412	0.601739	0.972404	0.492915	0.412366	0.250274	0.504811	5.06467e-08	6.3645e-07	NA	NA	0.632054
Phosphor	0.873024	0.701551	0.112512	NA	0.627766	NA	NA	9.46335e-05	0.944904	0.0837094	0.794763	0.389914	0.183845	0.570473	0.731306	0.394378	0.814039	0.911098	0.0307899	0.738233	0.244237	0.0285747	0.0441744	NA	0.364352	0.0610014	0.307285	0.104764	0.0279988	0.0110562	0.102262	0.066392	0.20958	0.915985	0.497626	0.564266	0.562268	0.366348	0.187569	0.912784	0.63214	0.650447	0.666552	0.190649	0.903268	0.712724	NA	NA	NA
Creatin_kinase	0.375169	0.846075	0.470164	NA	0.127163	NA	NA	0.474399	0.088395	0.954649	0.0407303	0.647857	0.723644	0.0355022	NA	0.639081	0.627809	0.568108	0.467834	0.305351	0.559324	0.0611241	0.324074	NA	0.83179	0.587582	0.0852237	0.598087	0.116178	0.848933	0.814649	0.74182	0.187296	0.0517916	0.159092	0.223146	0.0169065	0.225916	0.17997	NA	0.620597	0.623189	0.680608	0.415282	0.234486	0.224564	NA	NA	NA
Lactate_Dehydrogenase	0.277371	0.00423232	0.0562491	NA	0.600708	NA	NA	0.342118	0.945028	0.379552	0.195607	0.543638	0.0458443	4.27218e-11	0.53225	0.907473	1.40984e-08	1.91733e-07	0.021821	0.701554	0.553216	0.427448	0.00790493	0.753335	0.129537	0.0573936	0.0134292	0.00203176	0.949294	0.665704	3.01427e-06	0.000592626	0.0253316	0.770854	0.638402	0.0735873	0.00680064	0.0414339	0.617706	0.796536	0.00609878	0.00415931	0.162502	0.0856452	0.999196	0.993222	NA	NA	NA
Total_Bilirubin	NA	0.772391	NA	NA	NA	NA	NA	0.662884	NA	NA	NA	0.775979	0.0562881	0.616203	NA	0.528522	0.708845	0.762437	0.600226	0.0367097	0.494033	0.585596	0.465193	NA	0.933811	0.733109	0.368036	0.0418623	0.543288	0.562883	0.0394015	0.442472	0.634332	0.0239425	0.0653494	0.267347	0.962869	0.633499	0.543334	0.673851	NA	NA	0	0.121465	NA	NA	NA	NA	NA
Direct_bilirubin	NA	0.957744	NA	NA	NA	NA	NA	0.688628	NA	NA	NA	0.593648	NA	0.776769	NA	0.925894	0.939421	0.804298	0.92739	0.311504	0.665747	0.84341	0.016447	NA	0.798048	0.719975	0.240213	0.102852	0.488674	0.556564	0.0477753	0.716652	0.380118	0.197332	0.0951561	0.546549	0.75191	0.667586	0.922764	NA	NA	NA	NA	0.0722667	NA	NA	NA	NA	NA
AST	0.2406	0.775691	0.35498	NA	0.0655352	NA	NA	0.00140986	0.757558	0.0977696	0.751101	0.426784	0.038082	0.795807	0.630308	1.26697e-08	0.544798	0.200034	0.166295	0.087691	0.198472	0.238764	0.304283	NA	0.411021	0.580569	0.0101153	0.312369	0.478621	0.509378	0.463105	0.357637	0.0205279	0.000108461	0.952486	0.536115	0.000731793	0.643743	0.0297359	0	0.00987578	0.0124097	0.0534535	0.812478	6.58584e-13	2.73694e-11	NA	NA	NA
ALT	0	0.929293	0.413512	NA	0.000965855	NA	NA	1.49672e-05	NA	NA	0	0.676975	0.518056	0.549123	0	1.24897e-06	0.552477	0.323013	0.507218	0.220422	0.568293	0.192299	0.470021	NA	0.994417	0.751603	0.0579316	0.816287	0.154605	0.327812	0.930236	0.251721	0.0950442	0.00618854	0.307161	0.687446	0.014244	0.614212	0.00663804	1	0.00365785	0.00474096	0.134169	0.000937218	1.06214e-06	1.37546e-05	NA	NA	NA
[truncated: 17 more columns]
