# Supplementary material for: Multidimensional Machine Learning for Assessing Parameters Associated With COVID-19 in Vietnam: Validation Study
Source: JMIR Form Res. 2023 Feb 16;7:e42895. doi: 10.2196/42895 (PMC9937111; doi:10.2196/42895)
Supplement: Multimedia Appendix 10 [file formative_v7i1e42895_app10.xlsx]

## Sheet: Rscoreseverein2173patients
Multimedia Appendix 10. Pearson correlation test (r values) in the severe group.
	ABO_Rh	Age	Gender	Severity_of_Covid19	Covid19_vaccin	Urobilinogen	Unrinary_Creatinin	Urea	Urinary_Glucose	Cetone	Leucocytes	pH	Specific_Gravity	SI_of_Xray	Ejection_Fraction	Lactate	Fibrinogen	Percentage_of_Monocytes	Quantity_of_Monocytes	Mean_Corpuscular_volume	Mean_Corpuscular_hemoglobin	Mean_Corpuscular_hemoglobin_concentration	Quantity_of_Lymphocytes	Percentage_of_Eosinophils	Quantity_of_Basophils	Percentage_of_Basophils	Red_blood_cell_count	White_blood_cell_count	Hemoglobin	Ratio_of_Lymphocytes	Quantity_of_Neutrophils	Percentage_of_Neutrophils	Hematocrit	Beta_adrenergic_blockers	anion_HCO3	anion_Cl	ion_K	ion_Na	pCO2	FiO2	International_normalized_ratio	Time_of_Prothrombin	Ratio_of_Prothrombin	Ddimer	Time_of_aPTT	Ratio_of_aPTT	Total_Protein	Protein_of_pleural_fluid	Protein_of_cerebrospinal_fluid
ABO_Rh	1	0.0079603	0.0661506	NA	-0.252614	-0.368099	NA	-0.198977	-0.232378	0.0926818	-0.132515	-0.0196963	-0.248902	0.0375591	-0.0379276	0.0764451	-0.11415	-0.122202	0.0949141	-0.114646	-0.274341	-0.317818	0.108548	NA	0.155836	-0.0412722	-0.0379903	0.16705	-0.0908542	-0.0687795	0.117024	0.0768674	-0.100894	0.00508771	-0.0393391	0.22468	-0.143049	0.272355	-0.0176986	NA	-0.0841009	-0.100444	0.0448876	0.165088	0.0222355	0.0326438	NA	0.139469	NA
Age	0.0079603	1	0.105403	NA	-0.248083	-0.0981561	NA	0.0869737	-0.0190261	-0.16418	0.27507	0.184861	0.00282759	-0.0142681	-0.0420012	-0.0225962	-0.000646298	0.0119462	-0.258326	0.0112811	0.0872433	0.0618717	-0.152189	NA	-0.16151	0.0456833	-0.145384	-0.244698	-0.173423	0.112456	-0.207817	-0.1043	-0.127298	0.108195	0.0395682	-0.0571141	-0.0432324	-0.0382968	-0.170256	-0.0211861	-0.0176081	-0.0321222	0.0454299	0.104809	-0.143056	-0.045557	NA	0.235339	NA
Gender	0.0661506	0.105403	1	NA	-0.333179	0.215706	NA	-0.0643383	0.141818	0.014689	0.232259	-0.000570616	0.115432	0.251374	0.276003	-0.0494162	-0.0916765	-0.0438444	-0.033183	-0.12437	-0.0755375	0.0455305	0.0714955	NA	0.0457777	-0.0774462	-0.0797944	-0.0406693	-0.188823	0.12385	-0.0785393	-0.0702919	-0.148861	-0.0120017	-0.0571589	0.062352	-0.0803949	0.0882944	-0.199864	0.0410252	-0.065378	-0.0860795	0.136246	-0.117583	-0.0347499	-0.165568	NA	0.0360725	NA
Severity_of_Covid19	NA	NA	NA	1	NA	NA	NA	#NAME?	NA	NA	NA	NA	NA	NA	NA	NA	NA	#NAME?	#NAME?	NA	NA	NA	NA	NA	NA	NA	NA	NA	NA	#NAME?	#NAME?	NA	#NAME?	NA	NA	NA	NA	NA	#NAME?	#NAME?	NA	#NAME?	NA	NA	NA	NA	NA	NA	NA
Covid19_vaccin	-0.252614	-0.248083	-0.333179	NA	1	NA	NA	0.2312	0.0320508	0.586813	0.110822	-0.333551	-0.152467	-0.305379	0.587985	0.123534	0.0173135	-0.178694	-0.0671917	0.358753	0.296852	-0.012534	0.0345668	NA	-0.0627027	-0.0333182	-0.157937	-0.0496875	0.0938851	-0.000167153	0.0754749	0.0704973	-0.0223238	-0.199361	-0.232287	-0.211229	0.145528	-0.0521289	0.0877005	NA	-0.00493869	-0.024266	-0.171717	-0.142781	0.0112728	0.0737497	NA	1	NA
Urobilinogen	-0.368099	-0.0981561	0.215706	NA	NA	1	NA	0.0963495	0.190457	0.167024	0.129121	-0.280161	-0.181859	0.373791	NA	0.0664124	0.249016	-0.187509	0.18413	0.313485	0.339898	0.128693	-0.0780187	NA	0.101879	-0.186707	-0.146183	0.304288	0.0710317	-0.504328	0.341722	0.562834	0.0235627	-0.0675628	-0.0148433	-0.15974	0.0740003	-0.160677	0.171963	NA	0.0666968	0.0821856	-0.0419204	-0.35068	-0.0066133	-0.0508259	NA	NA	NA
Unrinary_Creatinin	NA	NA	NA	NA	NA	NA	1	NA	NA	NA	NA	NA	NA	NA	NA	NA	NA	NA	NA	NA	NA	NA	NA	NA	NA	NA	NA	NA	NA	NA	NA	NA	NA	NA	NA	NA	NA	NA	NA	NA	NA	NA	NA	NA	NA	NA	NA	NA	NA
Urea	-0.198977	0.0869737	-0.0643383	#NAME?	0.2312	0.0963495	NA	1	0.0251967	-0.0487128	-0.130162	-0.346318	-0.096568	-0.0379962	-0.354566	0.0830255	-0.0521669	-0.0486734	0.0561964	0.14024	0.066488	-0.213283	-0.0135852	NA	0.090562	0.198287	-0.122672	0.0777968	-0.128781	-0.0554585	0.140142	0.0413854	-0.0796475	-0.381007	-0.392476	0.323504	0.177081	0.281157	-0.0785538	0.0334201	0.0538556	0.0280781	-0.0479404	0.135836	0.175808	0.153874	NA	-0.342706	NA
Urinary_Glucose	-0.232378	-0.0190261	0.141818	NA	0.0320508	0.190457	NA	0.0251967	1	0.42146	-0.142296	-0.0180098	0.214598	0.124418	0.311462	0.130994	0.246128	-0.0374907	0.0289419	-0.232172	-0.212307	-0.0594611	0.19635	NA	-0.100632	-0.0202931	0.365067	0.0420712	0.210571	0.126942	0.0979466	-0.110393	0.276915	-0.093153	-0.0882496	-0.268841	0.249729	0.0249813	-0.324259	NA	0.0502533	0.0634868	-0.210327	-0.30776	0.0301777	0.242751	NA	-0.919755	NA
Cetone	0.0926818	-0.16418	0.014689	NA	0.586813	0.167024	NA	-0.0487128	0.42146	1	0.0539391	-0.251525	0.232997	0.0361199	-0.555231	0.141529	0.0354691	0.0374926	0.185009	0.11989	0.0177351	-0.322336	0.10577	NA	-0.00287815	0.0352975	0.175716	0.162459	0.199486	-0.0229373	0.218876	-0.0354858	0.350686	-0.438676	-0.476362	0.148457	-0.0712846	0.374319	-0.369315	2.98514e-08	-0.0502161	-0.047929	-0.0238032	-0.163404	-0.0383466	0.135888	NA	-1	NA
Leucocytes	-0.132515	0.27507	0.232259	NA	0.110822	0.129121	NA	-0.130162	-0.142296	0.0539391	1	-0.0193615	-0.463036	-0.155902	0.595148	-0.0221811	0.0583932	0.0872041	0.105809	-0.383992	-0.35976	-0.151578	-0.00445382	NA	-0.0465276	-0.0890517	0.033721	-0.026052	-0.0435961	0.000390967	-0.0261483	-0.0183063	-0.148554	-0.00131988	0.0613912	-0.0364611	-0.0668828	-0.04982	0.019436	NA	-0.0627915	-0.057306	-0.0431509	0.274408	-0.131985	-0.0624412	NA	-0.0550166	NA
pH	-0.0196963	0.184861	-0.000570616	NA	-0.333551	-0.280161	NA	-0.346318	-0.0180098	-0.251525	-0.0193615	1	0.179109	-0.0706948	0.107329	-0.0466514	0.0945335	0.0802676	-0.26599	-0.0973191	0.0485489	0.235472	-0.018571	NA	-0.213167	-0.00909178	0.0629683	-0.288027	0.0511677	0.214839	-0.31491	-0.184282	0.0314394	0.304102	0.283396	-0.275594	-0.175462	-0.199509	-0.112361	0.0491977	-0.0883246	-0.111854	0.0356132	-0.0267212	-0.227775	-0.116474	NA	0.0983805	NA
Specific_Gravity	-0.248902	0.00282759	0.115432	NA	-0.152467	-0.181859	NA	-0.096568	0.214598	0.232997	-0.463036	0.179109	1	0.128329	-0.354457	-0.027788	0.000377896	0.0535269	-0.118188	-0.0128896	0.028463	0.127766	-0.0460844	NA	-0.0907583	-0.0087463	0.174529	-0.208635	0.162213	0.140989	-0.163889	-0.121924	0.161737	0.169443	0.0657637	-0.101433	-0.0858394	-0.0369584	-0.193198	-0.0756202	-0.070866	-0.03317	0.0343226	-0.0564238	-0.174805	-0.145567	NA	0.188752	NA
SI_of_Xray	0.0375591	-0.0142681	0.251374	NA	-0.305379	0.373791	NA	-0.0379962	0.124418	0.0361199	-0.155902	-0.0706948	0.128329	1	0.0403467	-0.0489958	0.189804	-0.163775	-0.0090913	-0.108657	-0.12109	0.0674195	-0.0694298	NA	0.0222745	-0.0885445	0.0881922	0.242414	0.115682	-0.216137	0.224353	0.238243	0.083112	-0.000220443	0.0402433	-0.061072	-0.000249015	-0.0771454	0.174899	0.0203821	0.0487023	0.0309134	0.0188603	-0.056337	-0.0156823	-0.112127	NA	0.721732	NA
Ejection_Fraction	-0.0379276	-0.0420012	0.276003	NA	0.587985	NA	NA	-0.354566	0.311462	-0.555231	0.595148	0.107329	-0.354457	0.0403467	1	-0.274631	-0.0323392	0.132529	0.240375	-0.397743	-0.0667992	0.160716	-0.0273032	NA	-0.2121	-0.316833	0.136423	0.0918391	-0.0299965	0.00246257	0.223121	-0.0298235	-0.0343585	0.501745	0.380026	0.162985	0.159104	0.0549655	-0.032348	-3.68621e-08	0.173602	0.178639	-0.226047	-0.0810595	-0.105461	0.0531009	NA	0.999928	NA
Lactate	0.0764451	-0.0225962	-0.0494162	NA	0.123534	0.0664124	NA	0.0830255	0.130994	0.141529	-0.0221811	-0.0466514	-0.027788	-0.0489958	-0.274631	1	-0.252623	-0.0379113	0.153639	0.276623	0.11532	-0.247638	0.374388	NA	0.138422	0.175621	-0.183531	0.158565	0.0270233	0.144278	0.124418	-0.114669	-0.0916522	-0.335537	-0.30664	0.00921876	-0.0532362	0.0974335	0.0264638	0.00904533	0.202505	0.202884	-0.206211	0.0898709	0.353873	0.407908	NA	0.430745	NA
Fibrinogen	-0.11415	-0.000646298	-0.0916765	NA	0.0173135	0.249016	NA	-0.0521669	0.246128	0.0354691	0.0583932	0.0945335	0.000377896	0.189804	-0.0323392	-0.252623	1	-0.116706	0.01258	-0.178912	-0.0637722	0.0381719	0.0479412	NA	-0.0587419	-0.0763276	0.17684	0.149675	0.176382	-0.153045	0.168205	0.173888	0.135273	0.173406	0.184274	-0.246964	0.125113	-0.141409	0.132659	-0.0492411	-0.219181	-0.219814	0.121521	-0.20854	-0.310499	-0.194712	NA	-0.367671	NA
Percentage_of_Monocytes	-0.122202	0.0119462	-0.0438444	#NAME?	-0.178694	-0.187509	NA	-0.0486734	-0.0374907	0.0374926	0.0872041	0.0802676	0.0535269	-0.163775	0.132529	-0.0379113	-0.116706	1	0.422997	-0.0512901	0.0635443	0.0617085	0.103803	NA	-0.0255293	0.307868	0.0540331	-0.28054	0.0568262	0.470712	-0.346985	-0.701885	0.0312651	0.0734317	0.0414687	-0.109591	0.0482487	-0.139624	-0.0365079	-0.0412198	-0.062519	-0.0513702	0.0338286	-0.123594	-0.0676104	-0.00281881	NA	-0.17445	NA
Quantity_of_Monocytes	0.0949141	-0.258326	-0.033183	#NAME?	-0.0671917	0.18413	NA	0.0561964	0.0289419	0.185009	0.105809	-0.26599	-0.118188	-0.0090913	0.240375	0.153639	0.01258	0.422997	1	0.00192211	-0.0344099	-0.0899433	0.350138	NA	0.197772	0.0638068	0.125917	0.593505	0.159287	-0.0793343	0.537096	-0.0719788	0.139889	-0.142736	-0.158129	0.0903898	0.0745296	0.0613608	0.0636082	-0.00250033	0.0461999	0.0686369	-0.0596089	0.037359	-0.0175538	0.0453662	NA	-0.158197	NA
Mean_Corpuscular_volume	-0.114646	0.0112811	-0.12437	NA	0.358753	0.313485	NA	0.14024	-0.232172	0.11989	-0.383992	-0.0973191	-0.0128896	-0.108657	-0.397743	0.276623	-0.178912	-0.0512901	0.00192211	1	0.191754	0.0242478	0.0442443	NA	0.0892915	0.178213	-0.453632	0.0473562	0.0623368	-0.0155537	0.07049	0.016867	0.000607448	-0.214517	-0.213692	0.0410424	-0.200206	0.000671834	-0.0122871	0.0495362	0.0810844	0.0946777	-0.0549812	0.0255643	0.127569	0.108144	NA	0.230287	NA
Mean_Corpuscular_hemoglobin	-0.274341	0.0872433	-0.0755375	NA	0.296852	0.339898	NA	0.066488	-0.212307	0.0177351	-0.35976	0.0485489	0.028463	-0.12109	-0.0667992	0.11532	-0.0637722	0.0635443	-0.0344099	0.191754	1	0.0585685	0.0826214	NA	-0.0429353	-0.0440707	-0.107801	-0.0842271	-0.041358	0.254048	-0.0904125	-0.216903	-0.0212862	-0.0852314	-0.151147	-0.00372594	-0.0366935	-0.0225767	-0.113812	0.00313037	0.0453441	0.0490211	-0.0134658	-0.0496993	-0.0322799	-0.0836927	NA	0.226176	NA
Mean_Corpuscular_hemoglobin_concentration	-0.317818	0.0618717	0.0455305	NA	-0.012534	0.128693	NA	-0.213283	-0.0594611	-0.322336	-0.151578	0.235472	0.127766	0.0674195	0.160716	-0.247638	0.0381719	0.0617085	-0.0899433	0.0242478	0.0585685	1	-0.111675	NA	-0.15588	-0.136241	-0.00783815	-0.158066	0.122891	0.0108929	-0.151892	-0.0216974	0.0304462	0.223526	0.0563972	-0.290059	-0.0869264	-0.333668	-0.23293	-0.0792055	-0.0576779	-0.0762003	0.0945694	-0.158124	-0.296968	-0.317001	NA	0.133149	NA
Quantity_of_Lymphocytes	0.108548	-0.152189	0.0714955	NA	0.0345668	-0.0780187	NA	-0.0135852	0.19635	0.10577	-0.00445382	-0.018571	-0.0460844	-0.0694298	-0.0273032	0.374388	0.0479412	0.103803	0.350138	0.0442443	0.0826214	-0.111675	1	NA	0.276804	0.13485	-0.0838689	0.279054	0.0467684	0.56808	0.182254	-0.47846	-0.117483	-0.188548	-0.132737	-0.0337698	0.0512024	0.0365283	0.0826676	-0.0612339	0.0915735	0.107476	-0.137138	-0.00596544	0.162485	0.246169	NA	-0.173062	NA
Percentage_of_Eosinophils	NA	NA	NA	NA	NA	NA	NA	NA	NA	NA	NA	NA	NA	NA	NA	NA	NA	NA	NA	NA	NA	NA	NA	1	NA	NA	NA	NA	NA	NA	NA	NA	NA	NA	NA	NA	NA	NA	NA	NA	NA	NA	NA	NA	NA	NA	NA	NA	NA
Quantity_of_Basophils	0.155836	-0.16151	0.0457777	NA	-0.0627027	0.101879	NA	0.090562	-0.100632	-0.00287815	-0.0465276	-0.213167	-0.0907583	0.0222745	-0.2121	0.138422	-0.0587419	-0.0255293	0.197772	0.0892915	-0.0429353	-0.15588	0.276804	NA	1	0.289456	-0.177337	0.277676	-0.0211053	0.00592434	0.255949	-0.0190386	-0.163188	-0.0587573	-0.0333237	0.0781764	-0.0110909	0.0703147	0.063522	-0.0147712	0.0921413	0.0288894	-0.0547285	0.0446518	0.204119	0.0109887	NA	-0.235376	NA
Percentage_of_Basophils	-0.0412722	0.0456833	-0.0774462	NA	-0.0333182	-0.186707	NA	0.198287	-0.0202931	0.0352975	-0.0890517	-0.00909178	-0.0087463	-0.0885445	-0.316833	0.175621	-0.0763276	0.307868	0.0638068	0.178213	-0.0440707	-0.136241	0.13485	NA	0.289456	1	0.0520128	-0.133394	0.165691	0.284261	-0.175126	-0.40065	0.135707	-0.0869969	-0.0620496	0.0328558	-0.00160986	0.0397127	0.0990242	-0.0149487	-0.0177075	-0.0405677	-0.0159809	-0.00287483	0.122267	0.0771078	NA	-0.196406	NA
Red_blood_cell_count	-0.0379903	-0.145384	-0.0797944	NA	-0.157937	-0.146183	NA	-0.122672	0.365067	0.175716	0.033721	0.0629683	0.174529	0.0881922	0.136423	-0.183531	0.17684	0.0540331	0.125917	-0.453632	-0.107801	-0.00783815	-0.0838689	NA	-0.177337	0.0520128	1	0.0572448	0.778197	-0.091356	0.0495763	0.0580349	0.875339	0.191735	0.14305	-0.071572	0.0735074	0.00241922	0.128823	-0.0156956	-0.167283	-0.175232	0.154732	-0.112114	-0.266768	-0.237529	NA	-0.697239	NA
White_blood_cell_count	0.16705	-0.244698	-0.0406693	NA	-0.0496875	0.304288	NA	0.0777968	0.0420712	0.162459	-0.026052	-0.288027	-0.208635	0.242414	0.0918391	0.158565	0.149675	-0.28054	0.593505	0.0473562	-0.0842271	-0.158066	0.279054	NA	0.277676	-0.133394	0.0572448	1	0.0970004	-0.419443	0.968573	0.444861	0.0968898	-0.176978	-0.160212	0.139383	0.0223477	0.106461	0.15147	-0.00281854	0.108232	0.120565	-0.116335	0.198976	0.0529426	0.0227082	NA	0.153691	NA
Hemoglobin	-0.0908542	-0.173423	-0.188823	NA	0.0938851	0.0710317	NA	-0.128781	0.210571	0.199486	-0.0435961	0.0511677	0.162213	0.115682	-0.0299965	0.0270233	0.176382	0.0568262	0.159287	0.0623368	-0.041358	0.122891	0.0467684	NA	-0.0211053	0.165691	0.778197	0.0970004	1	-0.0523216	0.085889	0.0182648	0.905776	0.223522	0.136909	-0.142995	-0.0807188	-0.0248532	0.147578	-0.035141	-0.16318	-0.168171	0.147681	-0.168787	-0.292685	-0.229494	NA	-0.575234	NA
Ratio_of_Lymphocytes	-0.0687795	0.112456	0.12385	#NAME?	-0.000167153	-0.504328	NA	-0.0554585	0.126942	-0.0229373	0.000390967	0.214839	0.140989	-0.216137	0.00246257	0.144278	-0.153045	0.470712	-0.0793343	-0.0155537	0.254048	0.0108929	0.56808	NA	0.00592434	0.284261	-0.091356	-0.419443	-0.0523216	1	-0.508553	-0.944598	-0.147345	-0.0176652	-0.0461947	-0.110141	0.0125239	-0.088944	-0.121716	-0.0788233	-0.0447089	-0.0450394	0.0303953	-0.0941782	0.0597563	0.113432	NA	-0.199889	NA
Quantity_of_Neutrophils	0.117024	-0.207817	-0.0785393	#NAME?	0.0754749	0.341722	NA	0.140142	0.0979466	0.218876	-0.0261483	-0.31491	-0.163889	0.224353	0.223121	0.124418	0.168205	-0.346985	0.537096	0.07049	-0.0904125	-0.151892	0.182254	NA	0.255949	-0.175126	0.0495763	0.968573	0.085889	-0.508553	1	0.53306	0.0993117	-0.165726	-0.158957	0.130835	0.0143663	0.105983	0.148357	0.00326044	0.123331	0.135803	-0.140752	0.197626	0.0233981	0.00296882	NA	0.20926	NA
Percentage_of_Neutrophils	0.0768674	-0.1043	-0.0702919	NA	0.0704973	0.562834	NA	0.0413854	-0.110393	-0.0354858	-0.0183063	-0.184282	-0.121924	0.238243	-0.0298235	-0.114669	0.173888	-0.701885	-0.0719788	0.016867	-0.216903	-0.0216974	-0.47846	NA	-0.0190386	-0.40065	0.0580349	0.444861	0.0182648	-0.944598	0.53306	1	0.104972	0.00416407	0.0379299	0.129448	-0.02633	0.120658	0.105671	0.0750712	0.0583668	0.0550711	-0.027917	0.0942479	-0.0311508	-0.0957844	NA	0.167057	NA
Hematocrit	-0.100894	-0.127298	-0.148861	#NAME?	-0.0223238	0.0235627	NA	-0.0796475	0.276915	0.350686	-0.148554	0.0314394	0.161737	0.083112	-0.0343585	-0.0916522	0.135273	0.0312651	0.139889	0.000607448	-0.0212862	0.0304462	-0.117483	NA	-0.163188	0.135707	0.875339	0.0968898	0.905776	-0.147345	0.0993117	0.104972	1	0.144809	0.0853142	-0.0539983	-0.0325827	0.0100051	0.155493	0.0130634	-0.152583	-0.157889	0.147533	-0.110697	-0.257967	-0.263589	NA	-0.61988	NA
Beta_adrenergic_blockers	0.00508771	0.108195	-0.0120017	NA	-0.199361	-0.0675628	NA	-0.381007	-0.093153	-0.438676	-0.00131988	0.304102	0.169443	-0.000220443	0.501745	-0.335537	0.173406	0.0734317	-0.142736	-0.214517	-0.0852314	0.223526	-0.188548	NA	-0.0587573	-0.0869969	0.191735	-0.176978	0.223522	-0.0176652	-0.165726	0.00416407	0.144809	1	0.762412	-0.252957	-0.077363	-0.0825651	0.229063	-0.361742	-0.154235	-0.153137	0.109945	-0.126043	-0.432448	-0.420003	NA	0.135672	NA
anion_HCO3	-0.0393391	0.0395682	-0.0571589	NA	-0.232287	-0.0148433	NA	-0.392476	-0.0882496	-0.476362	0.0613912	0.283396	0.0657637	0.0402433	0.380026	-0.30664	0.184274	0.0414687	-0.158129	-0.213692	-0.151147	0.0563972	-0.132737	NA	-0.0333237	-0.0620496	0.14305	-0.160212	0.136909	-0.0461947	-0.158957	0.0379299	0.0853142	0.762412	1	-0.227921	-0.0368954	-0.0452503	0.567914	0.00586174	-0.109387	-0.0876458	0.0316597	-0.0240685	-0.303077	-0.287863	NA	0.133719	NA
anion_Cl	0.22468	-0.0571141	0.062352	NA	-0.211229	-0.15974	NA	0.323504	-0.268841	0.148457	-0.0364611	-0.275594	-0.101433	-0.061072	0.162985	0.00921876	-0.246964	-0.109591	0.0903898	0.0410424	-0.00372594	-0.290059	-0.0337698	NA	0.0781764	0.0328558	-0.071572	0.139383	-0.142995	-0.110141	0.130835	0.129448	-0.0539983	-0.252957	-0.227921	1	0.00869844	0.846361	-0.0356099	0.069378	0.0836529	0.090116	-0.0853077	0.210173	0.0777873	0.0533474	NA	0.0213769	NA
ion_K	-0.143049	-0.0432324	-0.0803949	NA	0.145528	0.0740003	NA	0.177081	0.249729	-0.0712846	-0.0668828	-0.175462	-0.0858394	-0.000249015	0.159104	-0.0532362	0.125113	0.0482487	0.0745296	-0.200206	-0.0366935	-0.0869264	0.0512024	NA	-0.0110909	-0.00160986	0.0735074	0.0223477	-0.0807188	0.0125239	0.0143663	-0.02633	-0.0325827	-0.077363	-0.0368954	0.00869844	1	0.0193747	0.0693111	-0.0078364	0.117264	0.130094	-0.158196	-0.0247886	0.262121	0.320052	NA	0.298434	NA
ion_Na	0.272355	-0.0382968	0.0882944	NA	-0.0521289	-0.160677	NA	0.281157	0.0249813	0.374319	-0.04982	-0.199509	-0.0369584	-0.0771454	0.0549655	0.0974335	-0.141409	-0.139624	0.0613608	0.000671834	-0.0225767	-0.333668	0.0365283	NA	0.0703147	0.0397127	0.00241922	0.106461	-0.0248532	-0.088944	0.105983	0.120658	0.0100051	-0.0825651	-0.0452503	0.846361	0.0193747	1	0.0612653	0.0498732	0.0522657	0.0590255	-0.120269	0.17984	0.0181853	0.063329	NA	-0.251247	NA
pCO2	-0.0176986	-0.170256	-0.199864	#NAME?	0.0877005	0.171963	NA	-0.0785538	-0.324259	-0.369315	0.019436	-0.112361	-0.193198	0.174899	-0.032348	0.0264638	0.132659	-0.0365079	0.0636082	-0.0122871	-0.113812	-0.23293	0.0826676	NA	0.063522	0.0990242	0.128823	0.15147	0.147578	-0.121716	0.148357	0.105671	0.155493	0.229063	0.567914	-0.0356099	0.0693111	0.0612653	1	-0.00259972	0.0339759	0.0558794	-0.0644937	0.169485	-0.0459905	-0.0835143	NA	0.398902	NA
FiO2	NA	-0.0211861	0.0410252	#NAME?	NA	NA	NA	0.0334201	NA	2.98514e-08	NA	0.0491977	-0.0756202	0.0203821	-3.68621e-08	0.00904533	-0.0492411	-0.0412198	-0.00250033	0.0495362	0.00313037	-0.0792055	-0.0612339	NA	-0.0147712	-0.0149487	-0.0156956	-0.00281854	-0.035141	-0.0788233	0.00326044	0.0750712	0.0130634	-0.361742	0.00586174	0.069378	-0.0078364	0.0498732	-0.00259972	1	-0.013647	-0.0133477	-0.0273559	-0.0289943	0.0953713	0.156572	NA	NA	NA
International_normalized_ratio	-0.0841009	-0.0176081	-0.065378	NA	-0.00493869	0.0666968	NA	0.0538556	0.0502533	-0.0502161	-0.0627915	-0.0883246	-0.070866	0.0487023	0.173602	0.202505	-0.219181	-0.062519	0.0461999	0.0810844	0.0453441	-0.0576779	0.0915735	NA	0.0921413	-0.0177075	-0.167283	0.108232	-0.16318	-0.0447089	0.123331	0.0583668	-0.152583	-0.154235	-0.109387	0.0836529	0.117264	0.0522657	0.0339759	-0.013647	1	0.973674	-0.723857	0.191916	0.588794	0.350352	NA	0.0547937	NA
Time_of_Prothrombin	-0.100444	-0.0321222	-0.0860795	#NAME?	-0.024266	0.0821856	NA	0.0280781	0.0634868	-0.047929	-0.057306	-0.111854	-0.03317	0.0309134	0.178639	0.202884	-0.219814	-0.0513702	0.0686369	0.0946777	0.0490211	-0.0762003	0.107476	NA	0.0288894	-0.0405677	-0.175232	0.120565	-0.168171	-0.0450394	0.135803	0.0550711	-0.157889	-0.153137	-0.0876458	0.090116	0.130094	0.0590255	0.0558794	-0.0133477	0.973674	1	-0.745141	0.187945	0.591962	0.376688	NA	0.0769529	NA
Ratio_of_Prothrombin	0.0448876	0.0454299	0.136246	NA	-0.171717	-0.0419204	NA	-0.0479404	-0.210327	-0.0238032	-0.0431509	0.0356132	0.0343226	0.0188603	-0.226047	-0.206211	0.121521	0.0338286	-0.0596089	-0.0549812	-0.0134658	0.0945694	-0.137138	NA	-0.0547285	-0.0159809	0.154732	-0.116335	0.147681	0.0303953	-0.140752	-0.027917	0.147533	0.109945	0.0316597	-0.0853077	-0.158196	-0.120269	-0.0644937	-0.0273559	-0.723857	-0.745141	1	-0.219036	-0.374918	-0.36895	NA	-0.0146277	NA
Ddimer	0.165088	0.104809	-0.117583	NA	-0.142781	-0.35068	NA	0.135836	-0.30776	-0.163404	0.274408	-0.0267212	-0.0564238	-0.056337	-0.0810595	0.0898709	-0.20854	-0.123594	0.037359	0.0255643	-0.0496993	-0.158124	-0.00596544	NA	0.0446518	-0.00287483	-0.112114	0.198976	-0.168787	-0.0941782	0.197626	0.0942479	-0.110697	-0.126043	-0.0240685	0.210173	-0.0247886	0.17984	0.169485	-0.0289943	0.191916	0.187945	-0.219036	1	0.0400495	-0.016044	NA	0.821689	NA
Time_of_aPTT	0.0222355	-0.143056	-0.0347499	NA	0.0112728	-0.0066133	NA	0.175808	0.0301777	-0.0383466	-0.131985	-0.227775	-0.174805	-0.0156823	-0.105461	0.353873	-0.310499	-0.0676104	-0.0175538	0.127569	-0.0322799	-0.296968	0.162485	NA	0.204119	0.122267	-0.266768	0.0529426	-0.292685	0.0597563	0.0233981	-0.0311508	-0.257967	-0.432448	-0.303077	0.0777873	0.262121	0.0181853	-0.0459905	0.0953713	0.588794	0.591962	-0.374918	0.0400495	1	0.75135	NA	-0.291851	NA
Ratio_of_aPTT	0.0326438	-0.045557	-0.165568	NA	0.0737497	-0.0508259	NA	0.153874	0.242751	0.135888	-0.0624412	-0.116474	-0.145567	-0.112127	0.0531009	0.407908	-0.194712	-0.00281881	0.0453662	0.108144	-0.0836927	-0.317001	0.246169	NA	0.0109887	0.0771078	-0.237529	0.0227082	-0.229494	0.113432	0.00296882	-0.0957844	-0.263589	-0.420003	-0.287863	0.0533474	0.320052	0.063329	-0.0835143	0.156572	0.350352	0.376688	-0.36895	-0.016044	0.75135	1	NA	-0.256801	NA
Total_Protein	NA	NA	NA	NA	NA	NA	NA	NA	NA	NA	NA	NA	NA	NA	NA	NA	NA	NA	NA	NA	NA	NA	NA	NA	NA	NA	NA	NA	NA	NA	NA	NA	NA	NA	NA	NA	NA	NA	NA	NA	NA	NA	NA	NA	NA	NA	1	NA	NA
Protein_of_pleural_fluid	0.139469	0.235339	0.0360725	NA	1	NA	NA	-0.342706	-0.919755	-1	-0.0550166	0.0983805	0.188752	0.721732	0.999928	0.430745	-0.367671	-0.17445	-0.158197	0.230287	0.226176	0.133149	-0.173062	NA	-0.235376	-0.196406	-0.697239	0.153691	-0.575234	-0.199889	0.20926	0.167057	-0.61988	0.135672	0.133719	0.0213769	0.298434	-0.251247	0.398902	NA	0.0547937	0.0769529	-0.0146277	0.821689	-0.291851	-0.256801	NA	1	NA
Protein_of_cerebrospinal_fluid	NA	NA	NA	NA	NA	NA	NA	NA	NA	NA	NA	NA	NA	NA	NA	NA	NA	NA	NA	NA	NA	NA	NA	NA	NA	NA	NA	NA	NA	NA	NA	NA	NA	NA	NA	NA	NA	NA	NA	NA	NA	NA	NA	NA	NA	NA	NA	NA	1
Glucose_of_cerebrospinal_fluid	NA	NA	NA	NA	NA	NA	NA	NA	NA	NA	NA	NA	NA	NA	NA	NA	NA	NA	NA	NA	NA	NA	NA	NA	NA	NA	NA	NA	NA	NA	NA	NA	NA	NA	NA	NA	NA	NA	NA	NA	NA	NA	NA	NA	NA	NA	NA	NA	NA
Glucose	-0.156858	-0.203865	0.0851056	#NAME?	0.247225	0.097257	NA	0.468645	0.341837	0.137186	-0.174283	-0.362202	0.137971	-0.0163208	-0.089211	-0.0322757	-0.0537382	-0.0841177	0.147155	0.178634	-0.0451254	-0.0507097	-0.0300795	NA	0.0714825	0.037404	0.160667	0.117214	0.172304	-0.166995	0.209304	0.148402	0.221779	-0.297958	-0.326388	0.098374	0.07824	0.0887443	-0.0804345	-0.0661426	0.101306	0.121828	-0.102213	-0.0239863	0.163815	0.0393706	NA	-0.0111445	NA
Albumin	-0.119959	-0.0757786	-0.0746205	#NAME?	0.216669	-0.0972846	NA	-0.120416	0.0467494	-0.227799	-0.233015	0.0960868	0.0761513	-0.172795	-0.215487	-0.063398	0.152124	0.179583	0.0415033	0.088331	0.214214	0.297516	0.0891234	NA	0.00724673	0.0488474	0.12418	-0.109839	0.250775	0.147095	-0.12042	-0.170433	0.178201	0.153709	0.124493	-0.245777	0.00862651	-0.16351	0.0423621	-0.0840497	-0.168323	-0.163407	0.152696	-0.178651	-0.231748	-0.201598	NA	-0.646817	NA
Transferin	0.095138	-0.0773102	-0.0137357	NA	-0.0157169	0.403861	NA	0.157132	0.0640663	-0.564402	-0.472503	0.203836	-0.0209062	0.208035	NA	0.189384	0.0726418	-0.142861	-0.0938665	0.262823	0.306644	0.192616	0.331753	NA	0.267957	0.279945	0.12839	0.0544578	0.388761	0.0537146	0.0878875	-0.000916536	0.277816	-0.0072725	0.024821	0.0506922	0.123485	0.0438529	0.317807	3.55872e-08	0.0937687	0.111357	-0.27125	0.332014	-0.0313552	-0.00651385	NA	NA	NA
Pro_Calcitonin	-0.0828073	-0.017489	-0.049258	NA	0.37781	-0.00241009	NA	0.382704	0.375751	-0.0207585	0.140632	-0.013879	0.0519585	-0.0150344	0.305096	0.0556495	-0.086152	0.0105518	-0.0341347	0.0708659	0.0158892	-0.0752895	0.00460448	NA	-0.0315083	0.0671814	0.0584161	-0.0616984	0.0868609	0.0255689	-0.0508567	-0.0293148	0.0984537	0.00985493	0.0142226	0.206235	0.295068	0.27045	-0.0523039	-0.0337722	0.0271095	0.0348109	-0.140623	-0.0233395	-0.0293043	0.0248183	NA	0.823191	NA
Ferritin	-0.0768256	0.00588306	-0.0942206	NA	-0.121556	-0.240324	NA	0.108735	-0.0440351	0.00678327	-0.025229	-0.152108	0.046403	0.101659	-0.0879022	0.0330798	0.168844	-0.185771	0.0385035	-0.0514103	-0.0236106	0.0278552	0.0694364	NA	0.0526052	-0.0862507	0.0595575	0.119125	0.0717677	-0.0992955	0.124771	0.109617	0.0281418	-0.0964597	-0.0876442	-0.0805897	0.0863992	-0.0390652	0.0380934	0.0995605	-0.118327	-0.105609	0.093923	0.018962	-0.110328	-0.0294946	NA	0.120399	NA
C_reactive_protein	-0.0689717	0.256113	0.00130362	NA	-0.15992	-0.039896	NA	0.0986007	-0.0180732	0.281466	0.428623	0.020805	-0.0541855	0.0998478	0.206467	-0.0493001	0.445543	-0.131702	0.000848271	-0.0799481	-0.00969064	-0.0475701	-0.064334	NA	-0.0704228	-0.0153271	0.0578886	0.151929	-0.0278054	-0.173113	0.173261	0.187545	0.0508337	-0.0771394	-0.0651907	-0.100748	-0.0322917	-0.0219389	-0.080436	-0.0857347	-0.0738899	-0.0561963	0.0280263	0.0291912	-0.0470728	0.0109379	NA	0.15458	NA
Pro_btype_natriuretic_peptide	-0.218097	0.0263161	0.0734618	#NAME?	0.192181	0.0360729	NA	0.305419	-0.188411	-0.130394	-0.0721024	-0.00612883	-0.0708118	0.0973256	-0.392201	0.208092	-0.0572351	-0.0683101	-0.0499949	0.0659998	-0.02555	-0.122138	-0.0165647	NA	0.154134	0.118142	-0.275955	0.0983671	-0.306712	-0.035441	0.142795	0.0433503	-0.261634	-0.214187	-0.142379	-0.148103	-0.0199424	-0.123403	-0.0204069	-0.0376084	-0.0550757	-0.0714045	0.166809	0.107287	0.233645	0.050408	NA	0.801797	NA
TroponinT	-0.100613	-0.0919379	0.100712	NA	-0.112474	0.0631204	NA	0.144163	-0.160077	-0.205639	-0.0334217	0.0101976	-0.094249	0.136694	-0.230338	0.0372245	-0.080998	-0.00492179	0.117161	0.0338842	-0.0227433	-0.0617706	0.121149	NA	0.0294746	-0.0307714	-0.135452	0.131328	-0.0940129	-0.0260011	0.109612	0.0402519	-0.118787	-0.159432	-0.0926197	0.144977	-0.0160396	0.137772	-0.0333691	0.0984141	-0.028763	-0.0295244	0.0255842	0.0706028	0.0321071	0.00748371	NA	0.452714	NA
Creatinin	-0.159543	0.0445281	-0.144131	NA	0.312398	-0.0296727	NA	0.667584	0.0538931	-0.178606	-0.0302511	-0.113322	-0.204997	-0.0523427	-0.109891	0.303118	-0.093472	0.12999	0.0700079	0.12004	0.107488	-0.228867	0.175382	NA	0.0592657	0.247821	-0.202201	-0.0177662	-0.175903	0.242624	-0.0137799	-0.242927	-0.168161	-0.414042	-0.407699	0.175356	0.269141	0.140698	-0.0458705	-0.00598501	0.0444569	0.0328054	-0.0583128	0.00979205	0.347025	0.326966	NA	-0.453022	NA
Phosphor	0.00193909	0.0818646	-0.159113	NA	0.336799	-0.129753	NA	0.316624	-0.106879	-0.155371	-0.0422521	0.0131491	-0.0173501	0.0517847	-0.370829	0.0934265	-0.00755436	-0.111685	-0.099519	0.103611	0.0479934	-0.0579878	0.000231904	NA	0.0889405	0.070364	-0.0136434	0.103693	0.0430996	0.0130811	0.107665	0.0388528	0.0291699	-0.00224431	0.0340896	0.00874993	0.192418	0.00466582	0.106353	-0.0331023	0.02483	-0.0102156	-0.0807108	0.148947	0.0427147	0.105873	NA	0.107272	NA
Creatin_kinase	-0.314684	-0.22074	-0.162692	NA	0.196751	0.128142	NA	0.191848	-0.174658	-0.104088	-0.1981	0.113497	0.232923	-0.150727	-0.0830255	-0.0738642	-0.0845171	0.109532	-0.0466426	0.102155	0.168477	0.213667	-0.0351557	NA	-0.011084	0.303411	0.0944851	-0.230038	0.163521	0.0597441	-0.135194	-0.105973	0.124286	-0.00738848	-0.0421211	-0.0349848	-0.0164569	-0.0687646	0.0911396	-0.0646669	-0.068516	-0.0641693	0.131634	-0.168768	0.0685355	0.00396612	NA	0.164297	NA
Lactate_Dehydrogenase	0.0912346	-0.217198	-0.00461373	NA	0.0255094	0.216615	NA	0.031746	0.0301054	0.180238	0.0880749	-0.0803506	-0.104534	0.286212	0.18693	0.0438306	-0.0736183	-0.116352	0.0545753	-0.0148029	-0.0692171	0.132775	0.0981242	NA	0.201997	0.0428135	0.050262	0.19006	0.138239	-0.05843	0.121259	0.0848242	0.041052	-0.10382	-0.0799682	0.136007	0.0395109	0.11245	0.0544529	0.0193964	0.0733828	0.0753829	-0.0641224	0.0904864	-0.0377563	-0.0478131	NA	-0.511647	NA
Total_Bilirubin	0.0319381	-0.354808	0.344963	#NAME?	-0.231591	0.3415	NA	-0.418456	-0.0559796	-0.715162	-0.626415	0.0140454	-0.40335	0.206509	0.269333	-0.0593397	-0.279511	0.0668049	-0.193047	-0.282852	-0.234671	0.0145233	-0.0110351	NA	0.00525812	0.294127	-0.0590454	-0.0748744	-0.185146	0.314165	-0.224448	-0.215343	-0.184916	-0.103248	-0.223777	-0.0330276	-0.0350069	-0.115519	-0.192092	NA	0.126403	0.123165	-0.0647122	-0.273643	0.507579	0.482827	NA	1	NA
Direct_bilirubin	0.0996616	-0.152899	0.180825	#NAME?	0.0659587	0.205874	NA	-0.180164	-0.315003	-1	-0.68455	-0.10995	-0.570421	-0.028093	0.591942	-0.0156359	-0.397894	-0.00390613	-0.121299	-0.149905	-0.0903278	0.0321977	0.0384693	NA	0.0293045	0.0670413	-0.0157963	0.037904	-0.10515	0.368527	-0.0910179	-0.217219	-0.0732103	-0.139333	-0.248934	0.0440186	0.0268862	0.000206211	-0.189864	#NAME?	0.196245	0.191743	-0.129321	-0.17715	0.434065	0.388935	NA	NA	NA
AST	-0.211129	-0.0368241	0.0690636	NA	0.2497	-0.037732	NA	0.084765	-0.164111	-0.10749	-0.142204	0.0331931	-0.0778042	0.0457619	0.169452	0.0422976	-0.134962	0.0898566	0.00172523	0.0104383	0.0599638	0.0619906	0.0527893	NA	-0.051852	-0.0118899	-0.175308	-0.117953	-0.102693	0.066531	-0.118166	-0.0784702	-0.210521	0.0854737	0.15337	-0.111124	-0.0212713	-0.0346539	0.0969727	-0.0458517	0.0170832	0.0320011	-0.112078	-0.0257103	-0.0156163	0.074149	NA	0.105143	NA
ALT	-0.321267	0.0483733	-0.0604973	NA	-0.0187535	-0.344024	NA	0.086367	-0.250038	-0.192663	-0.343031	0.195657	-0.12781	-0.161018	0.0981945	-0.000854809	-0.1516	0.123231	-0.0492886	-0.0413809	-0.0538897	-0.0400852	-0.0533475	NA	0.00614251	0.238144	0.0122696	-0.129964	-0.00659119	0.0965086	-0.167909	-0.103788	0.0059643	0.284935	0.137602	-0.302665	-0.0507296	-0.0312443	-0.0036755	0.0154306	0.08354	0.0959058	-0.191168	-0.1247	-0.031284	0.00637807	NA	-0.240472	NA
The color of the cells is proportional to the strength of the correlation, ranging from red (negative correlation) to blue (positive correlation). The strength of the correlation is indicated in the color scale.
[truncated: 17 more columns]
