# Supplementary material for: Multidimensional Machine Learning for Assessing Parameters Associated With COVID-19 in Vietnam: Validation Study
Source: JMIR Form Res. 2023 Feb 16;7:e42895. doi: 10.2196/42895 (PMC9937111; doi:10.2196/42895)
Supplement: Multimedia Appendix 11 [file formative_v7i1e42895_app11.xlsx]

## Sheet: Pvalseverein2173patients
Multimedia Appendix 11. Pearson correlation test (P values) in the severe group.
	ABO_Rh	Age	Gender	Severity_of_Covid19	Covid19_vaccin	Urobilinogen	Unrinary_Creatinin	Urea	Urinary_Glucose	Cetone	Leucocytes	pH	Specific_Gravity	SI_of_Xray	Ejection_Fraction	Lactate	Fibrinogen	Percentage_of_Monocytes	Quantity_of_Monocytes	Mean_Corpuscular_volume	Mean_Corpuscular_hemoglobin	Mean_Corpuscular_hemoglobin_concentration	Quantity_of_Lymphocytes	Percentage_of_Eosinophils	Quantity_of_Basophils	Percentage_of_Basophils	Red_blood_cell_count	White_blood_cell_count	Hemoglobin	Ratio_of_Lymphocytes	Quantity_of_Neutrophils	Percentage_of_Neutrophils	Hematocrit	Beta_adrenergic_blockers	anion_HCO3	anion_Cl	ion_K	ion_Na	pCO2	FiO2	International_normalized_ratio	Time_of_Prothrombin	Ratio_of_Prothrombin	Ddimer	Time_of_aPTT	Ratio_of_aPTT	Total_Protein	Protein_of_pleural_fluid	Protein_of_cerebrospinal_fluid
ABO_Rh	NA	0.949819	0.600592	NA	0.327971	0.132853	NA	0.114969	0.298034	0.786366	0.53706	0.878226	0.111943	0.781488	0.928954	0.56844	0.38105	0.332173	0.452006	0.370946	0.0282535	0.0104925	0.389398	NA	0.215123	0.744099	0.763832	0.190676	0.486206	0.589175	0.353216	0.542789	0.423886	0.967916	0.759521	0.071962	0.271417	0.0281732	0.889601	NA	0.508793	0.429692	0.724688	0.196012	0.861551	0.797896	NA	0.765525	NA
Age	0.949819	NA	0.130658	NA	0.0704874	0.511572	NA	0.214972	0.891384	0.394746	0.0642936	0.01026	0.976721	0.847975	0.856551	0.757607	0.992996	0.864678	0.000177582	0.872769	0.213548	0.378158	0.028979	NA	0.0203818	0.514382	0.0370655	0.00043396	0.014805	0.108411	0.0027231	0.135714	0.0682467	0.122544	0.579944	0.414833	0.545335	0.589361	0.0154145	0.764158	0.815541	0.670359	0.547074	0.142719	0.0574944	0.550563	NA	0.574762	NA
Gender	0.600592	0.130658	NA	NA	0.0138222	0.145341	NA	0.359404	0.306336	0.939716	0.120368	0.993733	0.23199	0.00059803	0.225875	0.499507	0.212075	0.531474	0.635858	0.0763385	0.281722	0.516825	0.307152	NA	0.513512	0.268527	0.254238	0.564542	0.00787607	0.0768536	0.261809	0.315387	0.0327232	0.864386	0.423793	0.373283	0.2602	0.212611	0.00434711	0.561136	0.385923	0.253257	0.0697692	0.0998519	0.646105	0.0290104	NA	0.932423	NA
Severity_of_Covid19	NA	NA	NA	NA	NA	NA	NA	0	NA	NA	NA	NA	NA	NA	NA	NA	NA	0	0	NA	NA	NA	NA	NA	NA	NA	NA	NA	NA	0	0	NA	0	NA	NA	NA	NA	NA	0	0	NA	0	NA	NA	NA	NA	NA	NA	NA
Covid19_vaccin	0.327971	0.0704874	0.0138222	NA	NA	NA	NA	0.0925525	0.913386	0.074533	0.745645	0.019176	0.396965	0.0348007	0.164996	0.392715	0.90702	0.196069	0.629274	0.00772364	0.0292752	0.928324	0.804023	NA	0.6524	0.81097	0.254032	0.723846	0.507957	0.999043	0.587528	0.612466	0.872702	0.148382	0.108254	0.125216	0.313266	0.708138	0.536419	NA	0.973424	0.869958	0.243202	0.303029	0.939384	0.618369	NA	NA	NA
Urobilinogen	0.132853	0.511572	0.145341	NA	NA	NA	NA	0.519411	0.361812	0.603875	0.646503	0.0593207	0.216052	0.0114281	NA	0.676039	0.103096	0.201881	0.210276	0.0318983	0.0180954	0.383351	0.598134	NA	0.490806	0.203853	0.321478	0.0354881	0.639001	0.000300874	0.0174464	3.12558e-05	0.873695	0.648194	0.920239	0.278135	0.629022	0.275288	0.247761	NA	0.656006	0.582872	0.77965	0.0181875	0.965208	0.740213	NA	NA	NA
Unrinary_Creatinin	NA	NA	NA	NA	NA	NA	NA	NA	NA	NA	NA	NA	NA	NA	NA	NA	NA	NA	NA	NA	NA	NA	NA	NA	NA	NA	NA	NA	NA	NA	NA	NA	NA	NA	NA	NA	NA	NA	NA	NA	NA	NA	NA	NA	NA	NA	NA	NA	NA
Urea	0.114969	0.214972	0.359404	0	0.0925525	0.519411	NA	NA	0.853754	0.79824	0.377898	8.07794e-07	0.315576	0.607611	0.114779	0.254769	0.47828	0.486141	0.421244	0.0449009	0.342353	0.00208357	0.845955	NA	0.194377	0.00418236	0.078253	0.268722	0.0705792	0.427377	0.0440068	0.553797	0.253952	1.60674e-08	9.84379e-09	1.98741e-06	0.0123457	5.0508e-05	0.265266	0.63512	0.473985	0.709073	0.523948	0.0563747	0.0189072	0.0420431	NA	0.405965	NA
Urinary_Glucose	0.298034	0.891384	0.306336	NA	0.913386	0.361812	NA	0.853754	NA	0.0642034	0.478932	0.897153	0.112231	0.37951	0.452678	0.364537	0.0785983	0.783836	0.832309	0.0850978	0.119674	0.666302	0.146955	NA	0.460544	0.881988	0.00566651	0.760384	0.1228	0.35118	0.472656	0.417968	0.0388195	0.494697	0.517782	0.0451236	0.0771728	0.859071	0.0157272	NA	0.723492	0.65478	0.134493	0.0222675	0.831816	0.0860905	NA	0.256775	NA
Cetone	0.786366	0.394746	0.939716	NA	0.074533	0.603875	NA	0.79824	0.0642034	NA	0.821315	0.188107	0.215312	0.855211	0.331279	0.490415	0.852385	0.844064	0.327698	0.528012	0.925889	0.0823525	0.578024	NA	0.987957	0.853092	0.352995	0.391039	0.29057	0.904238	0.245215	0.852317	0.0574316	0.015309	0.00778743	0.433667	0.713275	0.0497142	0.0486467	1	0.803562	0.812348	0.906187	0.388251	0.849391	0.508036	NA	NA	NA
Leucocytes	0.53706	0.0642936	0.120368	NA	0.745645	0.646503	NA	0.377898	0.478932	0.821315	NA	0.900726	0.000919646	0.312227	0.158623	0.889111	0.70654	0.555615	0.474144	0.00770713	0.0130003	0.309116	0.976032	NA	0.753501	0.547239	0.82001	0.860478	0.768589	0.997896	0.859968	0.901713	0.313603	0.992896	0.6785	0.805657	0.658755	0.748094	0.895681	NA	0.681975	0.708471	0.778365	0.0619574	0.387445	0.6872	NA	0.929986	NA
pH	0.878226	0.01026	0.993733	NA	0.019176	0.0593207	NA	8.07794e-07	0.897153	0.188107	0.900726	NA	0.0675245	0.358187	0.661863	0.536339	0.214689	0.265894	0.000177809	0.178168	0.502554	0.000978927	0.797167	NA	0.00284269	0.899876	0.383075	5.33495e-05	0.487943	0.00269657	7.74353e-06	0.0101045	0.663433	1.62649e-05	7.10778e-05	0.000100508	0.0163067	0.00578566	0.120743	0.497986	0.252062	0.146445	0.644756	0.718063	0.00281476	0.13388	NA	0.816723	NA
Specific_Gravity	0.111943	0.976721	0.23199	NA	0.396965	0.216052	NA	0.315576	0.112231	0.215312	0.000919646	0.0675245	NA	0.205554	0.213694	0.782668	0.996992	0.576874	0.216672	0.89368	0.767862	0.183463	0.631022	NA	0.34347	0.927408	0.0669446	0.0294718	0.0919487	0.14179	0.0856556	0.202391	0.0899038	0.0754257	0.494862	0.289462	0.383933	0.705476	0.0441359	0.430217	0.474696	0.738174	0.729422	0.561906	0.078876	0.148436	NA	0.720234	NA
SI_of_Xray	0.781488	0.847975	0.00059803	NA	0.0348007	0.0114281	NA	0.607611	0.37951	0.855211	0.312227	0.358187	0.205554	NA	0.869736	0.524525	0.013173	0.025911	0.90225	0.143152	0.10155	0.363179	0.34769	NA	0.763453	0.230711	0.232579	0.000976796	0.12629	0.00312808	0.00214001	0.00109217	0.260703	0.99763	0.594848	0.408912	0.997375	0.303321	0.0185276	0.784774	0.54082	0.697976	0.812876	0.455108	0.844947	0.163439	NA	0.105376	NA
Ejection_Fraction	0.928954	0.856551	0.225875	NA	0.164996	NA	NA	0.114779	0.452678	0.331279	0.158623	0.661863	0.213694	0.869736	NA	0.270075	0.895438	0.566866	0.293914	0.0741662	0.773585	0.486467	0.906481	NA	0.356001	0.161703	0.555421	0.692159	0.900097	0.991547	0.330956	0.89789	0.88246	0.0241917	0.10851	0.480252	0.502852	0.812937	0.892308	1	0.464189	0.45112	0.337909	0.726871	0.658123	0.824049	NA	0.00765698	NA
Lactate	0.56844	0.757607	0.499507	NA	0.392715	0.676039	NA	0.254769	0.364537	0.490415	0.889111	0.536339	0.782668	0.524525	0.270075	NA	0.000798818	0.602581	0.0338367	0.000116596	0.113106	0.000571615	9.5276e-08	NA	0.056175	0.0150942	0.01104	0.0297496	0.717263	0.0470316	0.0863676	0.114206	0.207309	2.08436e-06	2.30024e-05	0.899279	0.47293	0.184638	0.71775	0.901425	0.00888238	0.0087532	0.00768784	0.227619	2.9093e-06	6.49218e-08	NA	0.334652	NA
Fibrinogen	0.38105	0.992996	0.212075	NA	0.90702	0.103096	NA	0.47828	0.0785983	0.852385	0.70654	0.214689	0.996992	0.013173	0.895438	0.000798818	NA	0.110716	0.863952	0.0145521	0.385883	0.603983	0.513545	NA	0.423277	0.297833	0.0151946	0.0420049	0.0181844	0.0365134	0.0210331	0.0170076	0.0641819	0.0176253	0.0132745	0.000633868	0.0942385	0.0562042	0.0726291	0.505657	0.00442916	0.00431334	0.117723	0.00461195	5.20135e-05	0.0130319	NA	0.417142	NA
Percentage_of_Monocytes	0.332173	0.864678	0.531474	0	0.196069	0.201881	NA	0.486141	0.783836	0.844064	0.555615	0.265894	0.576874	0.025911	0.566866	0.602581	0.110716	NA	1.95162e-10	0.464075	0.36302	0.377076	0.135677	NA	0.714343	6.07568e-06	0.438253	4.61557e-05	0.425319	8.23563e-13	2.82821e-07	0	0.653933	0.29302	0.559873	0.115079	0.497481	0.0469453	0.604175	0.557325	0.40442	0.493436	0.652115	0.0819989	0.368515	0.970382	NA	0.679482	NA
Quantity_of_Monocytes	0.452006	0.000177582	0.635858	0	0.629274	0.210276	NA	0.421244	0.832309	0.327698	0.474144	0.000177809	0.216672	0.90225	0.293914	0.0338367	0.863952	1.95162e-10	NA	0.978125	0.622563	0.197455	2.1673e-07	NA	0.00419036	0.359865	0.0699443	0	0.0246255	0.25583	0	0.301521	0.0438758	0.0401999	0.025329	0.194142	0.294242	0.384476	0.366081	0.971617	0.537995	0.359916	0.426688	0.600365	0.815585	0.549926	NA	0.708292	NA
Mean_Corpuscular_volume	0.370946	0.872769	0.0763385	NA	0.00772364	0.0318983	NA	0.0449009	0.0850978	0.528012	0.00770713	0.178168	0.89368	0.143152	0.0741662	0.000116596	0.0145521	0.464075	0.978125	NA	0.00588153	0.730017	0.527733	NA	0.20184	0.0103825	7.51488e-12	0.502264	0.382962	0.824822	0.314022	0.809841	0.993086	0.00201054	0.00250391	0.558056	0.00468397	0.992448	0.862215	0.48277	0.281949	0.208723	0.466048	0.721401	0.0906289	0.155489	NA	0.583234	NA
Mean_Corpuscular_hemoglobin	0.0282535	0.213548	0.281722	NA	0.0292752	0.0180954	NA	0.342353	0.119674	0.925889	0.0130003	0.502554	0.767862	0.10155	0.773585	0.113106	0.385883	0.36302	0.622563	0.00588153	NA	0.401879	0.236595	NA	0.539035	0.528345	0.122079	0.231018	0.562912	0.000228944	0.195118	0.00169381	0.760796	0.223196	0.0330876	0.957507	0.606876	0.749784	0.105918	0.964557	0.546693	0.514624	0.858011	0.486846	0.668837	0.270832	NA	0.59016	NA
Mean_Corpuscular_hemoglobin_concentration	0.0104925	0.378158	0.516825	NA	0.928324	0.383351	NA	0.00208357	0.666302	0.0823525	0.309116	0.000978927	0.183463	0.363179	0.486467	0.000571615	0.603983	0.377076	0.197455	0.730017	0.401879	NA	0.109154	NA	0.0249056	0.050297	0.910752	0.0239474	0.0845594	0.876509	0.0289033	0.756319	0.663205	0.00123943	0.428828	2.24064e-05	0.222148	1.21803e-06	0.000824693	0.260123	0.443135	0.310667	0.207954	0.0260858	5.6899e-05	1.91797e-05	NA	0.753281	NA
Quantity_of_Lymphocytes	0.389398	0.028979	0.307152	NA	0.804023	0.598134	NA	0.845955	0.146955	0.578024	0.976032	0.797167	0.631022	0.34769	0.906481	9.5276e-08	0.513545	0.135677	2.1673e-07	0.527733	0.236595	0.109154	NA	NA	5.17819e-05	0.0521371	0.228432	5.08262e-05	0.511855	0	0.00841936	2.68452e-13	0.091026	0.00651348	0.0609697	0.628217	0.471497	0.604872	0.2398	0.383102	0.221481	0.150985	0.0663918	0.933356	0.0297707	0.00098996	NA	0.68193	NA
Percentage_of_Eosinophils	NA	NA	NA	NA	NA	NA	NA	NA	NA	NA	NA	NA	NA	NA	NA	NA	NA	NA	NA	NA	NA	NA	NA	NA	NA	NA	NA	NA	NA	NA	NA	NA	NA	NA	NA	NA	NA	NA	NA	NA	NA	NA	NA	NA	NA	NA	NA	NA	NA
Quantity_of_Basophils	0.215123	0.0203818	0.513512	NA	0.6524	0.490806	NA	0.194377	0.460544	0.987957	0.753501	0.00284269	0.34347	0.763453	0.356001	0.056175	0.423277	0.714343	0.00419036	0.20184	0.539035	0.0249056	5.17819e-05	NA	NA	2.22958e-05	0.0103914	5.55502e-05	0.767318	0.932483	0.00019038	0.784893	0.018515	0.400361	0.639467	0.261693	0.876135	0.318823	0.366732	0.833504	0.218618	0.700258	0.465579	0.53116	0.00613055	0.884911	NA	0.574699	NA
Percentage_of_Basophils	0.744099	0.514382	0.268527	NA	0.81097	0.203853	NA	0.00418236	0.881988	0.853092	0.547239	0.899876	0.927408	0.230711	0.161703	0.0150942	0.297833	6.07568e-06	0.359865	0.0103825	0.528345	0.050297	0.0521371	NA	2.22958e-05	NA	0.455592	0.0565515	0.0193447	3.31041e-05	0.0114042	2.01582e-09	0.0506472	0.212598	0.382742	0.637551	0.98195	0.573744	0.158799	0.831532	0.813484	0.588712	0.831384	0.967855	0.102998	0.309069	NA	0.6411	NA
Red_blood_cell_count	0.763832	0.0370655	0.254238	NA	0.254032	0.321478	NA	0.078253	0.00566651	0.352995	0.82001	0.383075	0.0669446	0.232579	0.555421	0.01104	0.0151946	0.438253	0.0699443	7.51488e-12	0.122079	0.910752	0.228432	NA	0.0103914	0.455592	NA	0.414913	0	0.190479	0.477005	0.405042	0	0.00564686	0.0433049	0.304268	0.300932	0.972673	0.0663119	0.82325	0.0247976	0.0186306	0.0380801	0.114894	0.00030649	0.00150206	NA	0.0545806	NA
White_blood_cell_count	0.190676	0.00043396	0.564542	NA	0.723846	0.0354881	NA	0.268722	0.760384	0.391039	0.860478	5.33495e-05	0.0294718	0.000976796	0.692159	0.0297496	0.0420049	4.61557e-05	0	0.502264	0.231018	0.0239474	5.08262e-05	NA	5.55502e-05	0.0565515	0.414913	NA	0.176212	4.25425e-10	0	2.34615e-11	0.166965	0.0113336	0.0245173	0.0462396	0.755263	0.133506	0.0318358	0.968244	0.151588	0.109935	0.123072	0.00517626	0.485272	0.766808	NA	0.716335	NA
Hemoglobin	0.486206	0.014805	0.00787607	NA	0.507957	0.639001	NA	0.0705792	0.1228	0.29057	0.768589	0.487943	0.0919487	0.12629	0.900097	0.717263	0.0181844	0.425319	0.0246255	0.382962	0.562912	0.0845594	0.511855	NA	0.767318	0.0193447	0	0.176212	NA	0.464126	0.227736	0.797908	0	0.00154833	0.0589454	0.0439207	0.26698	0.730861	0.0389998	0.624857	0.0329639	0.0279012	0.0539046	0.0195882	0.000107433	0.002851	NA	0.135745	NA
Ratio_of_Lymphocytes	0.589175	0.108411	0.0768536	0	0.999043	0.000300874	NA	0.427377	0.35118	0.904238	0.997896	0.00269657	0.14179	0.00312808	0.991547	0.0470316	0.0365134	8.23563e-13	0.25583	0.824822	0.000228944	0.876509	0	NA	0.932483	3.31041e-05	0.190479	4.25425e-10	0.464126	NA	5.10703e-15	0	0.0341182	0.801026	0.517051	0.114137	0.860636	0.208109	0.0836448	0.262437	0.552331	0.549394	0.686282	0.186919	0.428162	0.135007	NA	0.635071	NA
Quantity_of_Neutrophils	0.353216	0.0027231	0.261809	0	0.587528	0.0174464	NA	0.0440068	0.472656	0.245215	0.859968	7.74353e-06	0.0856556	0.00214001	0.330956	0.0863676	0.0210331	2.82821e-07	0	0.314022	0.195118	0.0289033	0.00841936	NA	0.00019038	0.0114042	0.477005	0	0.227736	5.10703e-15	NA	0	0.153524	0.0170114	0.0245627	0.05961	0.839989	0.132338	0.0342027	0.962994	0.099059	0.0691054	0.0594807	0.00514286	0.75588	0.968806	NA	0.618941	NA
Percentage_of_Neutrophils	0.542789	0.135714	0.315387	NA	0.612466	3.12558e-05	NA	0.553797	0.417968	0.852317	0.901713	0.0101045	0.202391	0.00109217	0.89789	0.114206	0.0170076	0	0.301521	0.809841	0.00169381	0.756319	2.68452e-13	NA	0.784893	2.01582e-09	0.405042	2.34615e-11	0.797908	0	0	NA	0.131303	0.952516	0.593868	0.0623886	0.711314	0.0863882	0.132524	0.284712	0.436403	0.462786	0.709886	0.185469	0.678911	0.206022	NA	0.692546	NA
Hematocrit	0.423886	0.0682467	0.0327232	0	0.872702	0.873695	NA	0.253952	0.0388195	0.0574316	0.313603	0.663433	0.0899038	0.260703	0.88246	0.207309	0.0641819	0.653933	0.0438758	0.993086	0.760796	0.663205	0.091026	NA	0.018515	0.0506472	0	0.166965	0	0.0341182	0.153524	0.131303	NA	0.0373604	0.229692	0.438549	0.646937	0.887337	0.0263675	0.85252	0.0408709	0.0342734	0.0481093	0.119583	0.000489602	0.000408236	NA	0.10114	NA
Beta_adrenergic_blockers	0.967916	0.122544	0.864386	NA	0.148382	0.648194	NA	1.60674e-08	0.494697	0.015309	0.992896	1.62649e-05	0.0754257	0.99763	0.0241917	2.08436e-06	0.0176253	0.29302	0.0401999	0.00201054	0.223196	0.00123943	0.00651348	NA	0.400361	0.212598	0.00564686	0.0113336	0.00154833	0.801026	0.0170114	0.952516	0.0373604	NA	0	0.000235652	0.277438	0.242733	0.000982475	9.86123e-08	0.0387105	0.0401356	0.141766	0.0768248	1.49244e-09	6.51868e-09	NA	0.74872	NA
anion_HCO3	0.759521	0.579944	0.423793	NA	0.108254	0.920239	NA	9.84379e-09	0.517782	0.00778743	0.6785	7.10778e-05	0.494862	0.594848	0.10851	2.30024e-05	0.0132745	0.559873	0.025329	0.00250391	0.0330876	0.428828	0.0609697	NA	0.639467	0.382742	0.0433049	0.0245173	0.0589454	0.517051	0.0245627	0.593868	0.229692	0	NA	0.00117072	0.611402	0.529909	0	0.934678	0.148408	0.247397	0.676586	0.741024	4.56391e-05	0.000128598	NA	0.75225	NA
anion_Cl	0.071962	0.414833	0.373283	NA	0.125216	0.278135	NA	1.98741e-06	0.0451236	0.433667	0.805657	0.000100508	0.289462	0.408912	0.480252	0.899279	0.000633868	0.115079	0.194142	0.558056	0.957507	2.24064e-05	0.628217	NA	0.261693	0.637551	0.304268	0.0462396	0.0439207	0.114137	0.05961	0.0623886	0.438549	0.000235652	0.00117072	NA	0.902704	0	0.613105	0.322927	0.264225	0.228953	0.254859	0.00288688	0.300668	0.481937	NA	0.95993	NA
ion_K	0.271417	0.545335	0.2602	NA	0.313266	0.629022	NA	0.0123457	0.0771728	0.713275	0.658755	0.0163067	0.383933	0.997375	0.502852	0.47293	0.0942385	0.497481	0.294242	0.00468397	0.606876	0.222148	0.471497	NA	0.876135	0.98195	0.300932	0.755263	0.26698	0.860636	0.839989	0.711314	0.646937	0.277438	0.611402	0.902704	NA	0.787517	0.33439	0.912972	0.125526	0.0889502	0.0382037	0.733564	0.000533599	2.34573e-05	NA	0.472773	NA
ion_Na	0.0281732	0.589361	0.212611	NA	0.708138	0.275288	NA	5.0508e-05	0.859071	0.0497142	0.748094	0.00578566	0.705476	0.303321	0.812937	0.184638	0.0562042	0.0469453	0.384476	0.992448	0.749784	1.21803e-06	0.604872	NA	0.318823	0.573744	0.972673	0.133506	0.730861	0.208109	0.132338	0.0863882	0.887337	0.242733	0.529909	0	0.787517	NA	0.39	0.483097	0.490878	0.436474	0.111844	0.012101	0.811211	0.409187	NA	0.548361	NA
pCO2	0.889601	0.0154145	0.00434711	0	0.536419	0.247761	NA	0.265266	0.0157272	0.0486467	0.895681	0.120743	0.0441359	0.0185276	0.892308	0.71775	0.0726291	0.604175	0.366081	0.862215	0.105918	0.000824693	0.2398	NA	0.366732	0.158799	0.0663119	0.0318358	0.0389998	0.0836448	0.0342027	0.132524	0.0263675	0.000982475	0	0.613105	0.33439	0.39	NA	0.970709	0.65347	0.460067	0.393747	0.0178523	0.543286	0.273252	NA	0.327614	NA
FiO2	NA	0.764158	0.561136	0	NA	NA	NA	0.63512	NA	1	NA	0.497986	0.430217	0.784774	1	0.901425	0.505657	0.557325	0.971617	0.48277	0.964557	0.260123	0.383102	NA	0.833504	0.831532	0.82325	0.968244	0.624857	0.262437	0.962994	0.284712	0.85252	9.86123e-08	0.934678	0.322927	0.912972	0.483097	0.970709	NA	0.856525	0.859638	0.717001	0.686648	0.205393	0.0385278	NA	NA	NA
International_normalized_ratio	0.508793	0.815541	0.385923	NA	0.973424	0.656006	NA	0.473985	0.723492	0.803562	0.681975	0.252062	0.474696	0.54082	0.464189	0.00888238	0.00442916	0.40442	0.537995	0.281949	0.546693	0.443135	0.221481	NA	0.218618	0.813484	0.0247976	0.151588	0.0329639	0.552331	0.099059	0.436403	0.0408709	0.0387105	0.148408	0.264225	0.125526	0.490878	0.65347	0.856525	NA	0	0	0.0111832	0	2.14523e-06	NA	0.897467	NA
Time_of_Prothrombin	0.429692	0.670359	0.253257	0	0.869958	0.582872	NA	0.709073	0.65478	0.812348	0.708471	0.146445	0.738174	0.697976	0.45112	0.0087532	0.00431334	0.493436	0.359916	0.208723	0.514624	0.310667	0.150985	NA	0.700258	0.588712	0.0186306	0.109935	0.0279012	0.549394	0.0691054	0.462786	0.0342734	0.0401356	0.247397	0.228953	0.0889502	0.436474	0.460067	0.859638	0	NA	0	0.0130109	0	3.00679e-07	NA	0.856282	NA
Ratio_of_Prothrombin	0.724688	0.547074	0.0697692	NA	0.243202	0.77965	NA	0.523948	0.134493	0.906187	0.778365	0.644756	0.729422	0.812876	0.337909	0.00768784	0.117723	0.652115	0.426688	0.466048	0.858011	0.207954	0.0663918	NA	0.465579	0.831384	0.0380801	0.123072	0.0539046	0.686282	0.0594807	0.709886	0.0481093	0.141766	0.676586	0.254859	0.0382037	0.111844	0.393747	0.717001	0	0	NA	0.00368654	2.94932e-07	5.4547e-07	NA	0.972577	NA
Ddimer	0.196012	0.142719	0.0998519	NA	0.303029	0.0181875	NA	0.0563747	0.0222675	0.388251	0.0619574	0.718063	0.561906	0.455108	0.726871	0.227619	0.00461195	0.0819989	0.600365	0.721401	0.486846	0.0260858	0.933356	NA	0.53116	0.967855	0.114894	0.00517626	0.0195882	0.186919	0.00514286	0.185469	0.119583	0.0768248	0.741024	0.00288688	0.733564	0.012101	0.0178523	0.686648	0.0111832	0.0130109	0.00368654	NA	0.601932	0.835496	NA	0.0123456	NA
Time_of_aPTT	0.861551	0.0574944	0.646105	NA	0.939384	0.965208	NA	0.0189072	0.831816	0.849391	0.387445	0.00281476	0.078876	0.844947	0.658123	2.9093e-06	5.20135e-05	0.368515	0.815585	0.0906289	0.668837	5.6899e-05	0.0297707	NA	0.00613055	0.102998	0.00030649	0.485272	0.000107433	0.428162	0.75588	0.678911	0.000489602	1.49244e-09	4.56391e-05	0.300668	0.000533599	0.811211	0.543286	0.205393	0	0	2.94932e-07	0.601932	NA	0	NA	0.48306	NA
Ratio_of_aPTT	0.797896	0.550563	0.0290104	NA	0.618369	0.740213	NA	0.0420431	0.0860905	0.508036	0.6872	0.13388	0.148436	0.163439	0.824049	6.49218e-08	0.0130319	0.970382	0.549926	0.155489	0.270832	1.91797e-05	0.00098996	NA	0.884911	0.309069	0.00150206	0.766808	0.002851	0.135007	0.968806	0.206022	0.000408236	6.51868e-09	0.000128598	0.481937	2.34573e-05	0.409187	0.273252	0.0385278	2.14523e-06	3.00679e-07	5.4547e-07	0.835496	0	NA	NA	0.539248	NA
Total_Protein	NA	NA	NA	NA	NA	NA	NA	NA	NA	NA	NA	NA	NA	NA	NA	NA	NA	NA	NA	NA	NA	NA	NA	NA	NA	NA	NA	NA	NA	NA	NA	NA	NA	NA	NA	NA	NA	NA	NA	NA	NA	NA	NA	NA	NA	NA	NA	NA	NA
Protein_of_pleural_fluid	0.765525	0.574762	0.932423	NA	NA	NA	NA	0.405965	0.256775	NA	0.929986	0.816723	0.720234	0.105376	0.00765698	0.334652	0.417142	0.679482	0.708292	0.583234	0.59016	0.753281	0.68193	NA	0.574699	0.6411	0.0545806	0.716335	0.135745	0.635071	0.618941	0.692546	0.10114	0.74872	0.75225	0.95993	0.472773	0.548361	0.327614	NA	0.897467	0.856282	0.972577	0.0123456	0.48306	0.539248	NA	NA	NA
Protein_of_cerebrospinal_fluid	NA	NA	NA	NA	NA	NA	NA	NA	NA	NA	NA	NA	NA	NA	NA	NA	NA	NA	NA	NA	NA	NA	NA	NA	NA	NA	NA	NA	NA	NA	NA	NA	NA	NA	NA	NA	NA	NA	NA	NA	NA	NA	NA	NA	NA	NA	NA	NA	NA
Glucose_of_cerebrospinal_fluid	NA	NA	NA	NA	NA	NA	NA	NA	NA	NA	NA	NA	NA	NA	NA	NA	NA	NA	NA	NA	NA	NA	NA	NA	NA	NA	NA	NA	NA	NA	NA	NA	NA	NA	NA	NA	NA	NA	NA	NA	NA	NA	NA	NA	NA	NA	NA	NA	NA
Glucose	0.243921	0.00926618	0.281576	0	0.124051	0.555856	NA	2.80735e-10	0.0174061	0.503954	0.257858	4.87783e-06	0.19216	0.843392	0.733488	0.695975	0.515108	0.284218	0.060061	0.0229442	0.567335	0.520322	0.702205	NA	0.363041	0.634425	0.0398621	0.137422	0.0303991	0.0331198	0.00715028	0.0579008	0.00431645	0.000112046	2.84851e-05	0.21013	0.331624	0.262937	0.310444	0.404489	0.233658	0.151598	0.229476	0.761908	0.0557763	0.649055	NA	0.979106	NA
Albumin	0.369751	0.318907	0.32638	0	0.148087	0.539938	NA	0.111403	0.74208	0.253132	0.132647	0.219553	0.45376	0.0288869	0.406186	0.415674	0.0563775	0.0167682	0.583356	0.245069	0.004306	6.07031e-05	0.238136	NA	0.923735	0.518504	0.0996037	0.147896	0.000972196	0.0513977	0.110368	0.0233284	0.0176422	0.0410892	0.103707	0.000975789	0.911102	0.032095	0.578884	0.267403	0.0369123	0.0428737	0.0586814	0.0205058	0.00382838	0.0130562	NA	0.0830253	NA
Transferin	0.735915	0.679331	0.941537	NA	0.965628	0.368902	NA	0.398568	0.891461	0.435598	0.237088	0.288875	0.932301	0.297747	NA	0.325141	0.702852	0.443274	0.615484	0.15316	0.0933753	0.299208	0.0682666	NA	0.145002	0.127184	0.491247	0.779038	0.0306633	0.774122	0.638255	0.996096	0.130224	0.969027	0.894558	0.786531	0.523353	0.814798	0.0870021	1	0.622113	0.557985	0.147083	0.073056	0.874149	0.974276	NA	NA	NA
Pro_Calcitonin	0.636273	0.867129	0.637305	NA	0.0474572	0.9901	NA	0.000129431	0.0285247	0.941464	0.493195	0.896698	0.690864	0.890722	0.288831	0.610812	0.424808	0.919163	0.742613	0.497308	0.879187	0.470776	0.964677	NA	0.761803	0.517718	0.573903	0.559048	0.412961	0.805716	0.624527	0.777941	0.342512	0.924486	0.893556	0.0449487	0.00475348	0.0095205	0.616608	0.745253	0.802031	0.747465	0.191279	0.825222	0.786371	0.819509	NA	0.0441283	NA
Ferritin	0.566511	0.937175	0.205812	NA	0.390653	0.125265	NA	0.142866	0.758976	0.972142	0.870866	0.0463786	0.648328	0.198016	0.704771	0.670342	0.0301635	0.0115776	0.603817	0.490672	0.751051	0.708175	0.348968	NA	0.4782	0.24436	0.421926	0.110211	0.342485	0.181109	0.0914991	0.138538	0.704533	0.193954	0.246048	0.276819	0.254211	0.601582	0.611664	0.182372	0.139952	0.188042	0.241987	0.80275	0.17174	0.718316	NA	0.776424	NA
C_reactive_protein	0.637712	0.0015029	0.987325	NA	0.317908	0.825532	NA	0.226838	0.914235	0.193231	0.0101989	0.805191	0.630913	0.247452	0.460342	0.562961	5.46807e-08	0.104636	0.991697	0.329155	0.905679	0.560586	0.429492	NA	0.387032	0.850844	0.477229	0.0616921	0.735543	0.0329415	0.0322121	0.0202641	0.532611	0.344865	0.432757	0.215303	0.69682	0.789869	0.329482	0.29687	0.409035	0.530309	0.754448	0.725605	0.600685	0.90364	NA	0.84542	NA
Pro_btype_natriuretic_peptide	0.154959	0.755051	0.383239	0	0.276211	0.825106	NA	0.000187294	0.204694	0.508385	0.662693	0.943757	0.517059	0.27253	0.132966	0.0170759	0.509659	0.414273	0.550386	0.431895	0.760328	0.143334	0.843239	NA	0.0641656	0.156989	0.00078038	0.242479	0.000240333	0.672146	0.0866411	0.604645	0.00147897	0.00994209	0.0945247	0.0754407	0.815748	0.144878	0.808847	0.654495	0.541834	0.428759	0.0629849	0.202173	0.0090103	0.581364	NA	0.0550336	NA
TroponinT	0.47348	0.241657	0.199441	NA	0.489574	0.680398	NA	0.0638718	0.256964	0.28454	0.829477	0.900111	0.355953	0.0964492	0.357817	0.648891	0.321198	0.949819	0.132765	0.666662	0.771847	0.430592	0.119986	NA	0.706198	0.693906	0.0818563	0.094717	0.238511	0.739492	0.159778	0.606624	0.127433	0.0408087	0.244069	0.0623726	0.840457	0.0813642	0.671433	0.209943	0.730373	0.723522	0.759203	0.373477	0.701443	0.929314	NA	0.26001	NA
Creatinin	0.223363	0.536503	0.0444048	NA	0.0214583	0.844802	NA	0	0.704348	0.363166	0.84362	0.126657	0.0350315	0.491492	0.644653	3.35698e-05	0.214604	0.0686657	0.328295	0.0946154	0.133731	0.00125279	0.0136985	NA	0.408086	0.000446218	0.00437933	0.805779	0.0157509	0.000611751	0.847595	0.000582555	0.0181727	1.61514e-09	5.78938e-09	0.0137125	0.000166618	0.0509777	0.526442	0.933992	0.566012	0.67199	0.451401	0.893617	4.05762e-06	1.81562e-05	NA	0.307351	NA
Phosphor	0.990154	0.352597	0.0694845	NA	0.0445806	0.48662	NA	0.000229192	0.500512	0.525335	0.812455	0.885226	0.880948	0.582572	0.191795	0.306049	0.935013	0.202326	0.256236	0.238923	0.586195	0.510607	0.997894	NA	0.310515	0.422712	0.876611	0.242237	0.627692	0.882112	0.219154	0.658268	0.739874	0.979624	0.703587	0.920682	0.0308833	0.958313	0.226649	0.708492	0.789552	0.912575	0.38494	0.0946648	0.647471	0.258002	NA	0.818935	NA
Creatin_kinase	0.0963869	0.0505952	0.151986	NA	0.345861	0.541574	NA	0.0882306	0.355947	0.701257	0.364884	0.332276	0.0900791	0.209593	0.76863	0.531681	0.470948	0.333457	0.681189	0.367224	0.137752	0.0586592	0.756873	NA	0.922265	0.00622117	0.404469	0.0414029	0.155314	0.598591	0.23182	0.349493	0.272023	0.948138	0.716061	0.758019	0.889319	0.549696	0.424395	0.571255	0.564633	0.589641	0.266954	0.145013	0.567296	0.973813	NA	0.755773	NA
Lactate_Dehydrogenase	0.503664	0.0035887	0.951262	NA	0.861878	0.168239	NA	0.673125	0.840792	0.358726	0.579138	0.301965	0.318674	0.000266738	0.472512	0.57616	0.353359	0.119842	0.46683	0.84452	0.357218	0.0764246	0.190038	NA	0.00654225	0.568228	0.502819	0.011283	0.0688971	0.437202	0.104906	0.257572	0.584266	0.166659	0.295622	0.0686852	0.605772	0.138443	0.47289	0.79776	0.36734	0.35439	0.431014	0.235057	0.644215	0.562556	NA	0.2995	NA
Total_Bilirubin	0.921509	0.114514	0.125652	0	0.581044	0.368415	NA	0.0663268	0.905115	0.492706	0.0965553	0.955888	0.136003	0.42648	0.730667	0.809316	0.232675	0.773566	0.401799	0.226904	0.305865	0.950179	0.962136	NA	0.981953	0.195604	0.799315	0.747028	0.421701	0.177345	0.328013	0.348522	0.422288	0.656057	0.342913	0.886984	0.890319	0.627689	0.404177	NA	0.617221	0.626334	0.798641	0.243041	0.0315317	0.0423993	NA	NA	NA
Direct_bilirubin	0.745987	0.486117	0.408983	0	0.866116	0.568257	NA	0.422371	0.409003	0	0.0897736	0.626194	0.0168006	0.906409	0.408058	0.946368	0.0740462	0.985887	0.581406	0.505504	0.681895	0.884047	0.861655	NA	0.894407	0.761181	0.942971	0.863669	0.633015	0.0914796	0.67959	0.319442	0.739912	0.526044	0.252039	0.841927	0.912998	0.999273	0.385553	0	0.406974	0.41803	0.58686	0.430302	0.0558455	0.0901025	NA	NA	NA
AST	0.216438	0.736411	0.527483	NA	0.262417	0.881836	NA	0.435034	0.40401	0.702982	0.47922	0.762974	0.591227	0.688812	0.546015	0.705944	0.238753	0.407852	0.987347	0.924007	0.581146	0.568409	0.627249	NA	0.633384	0.912964	0.10435	0.279419	0.349664	0.540364	0.275687	0.470018	0.0503241	0.43119	0.161103	0.305512	0.848625	0.751426	0.371575	0.676904	0.881215	0.779501	0.325412	0.814226	0.892058	0.52159	NA	0.822488	NA
ALT	0.155592	0.718404	0.651905	NA	0.945042	0.209272	NA	0.515421	0.301877	0.593848	0.210677	0.152264	0.471315	0.244766	0.773936	0.995011	0.273824	0.352447	0.710848	0.75566	0.685203	0.763084	0.688208	NA	0.963173	0.0693227	0.926514	0.330869	0.960836	0.467143	0.203663	0.434057	0.964241	0.028716	0.30299	0.0198054	0.710412	0.814275	0.977959	0.909298	0.544262	0.486099	0.16208	0.346691	0.824022	0.964207	NA	0.759528	NA
[truncated: 17 more columns]
